# Supplementary material for: Identification of Late Pleistocene and Holocene fossil lizards from Hall’s Cave (Kerr County, Texas) and a primer on morphological variation in North American lizard skulls
Source: PLoS One. 2024 Aug 15;19(8):e0308714. doi: 10.1371/journal.pone.0308714 (PMC11326655; doi:10.1371/journal.pone.0308714)
Supplement: S3 Table — (XLSX) [file pone.0308714.s003.xlsx]

## Sheet: Reffered specimens
Catalogue_Num	Family	Subfamily/Genus/Morphotype	Element	NISP	Details (R=Right; L=Left)
41229-27094	Anguidae	cf. Gerrhonotinae	compound bone	1	1R
41229-27659	Anguidae	Gerrhonotinae	dentary	1	1R
41229-27614	Anguidae	Gerrhonotinae	dentary	1	1L
41229-26858	Anguidae	Gerrhonotinae	jugal	1	1R
41229-27657	Anguidae	Gerrhonotinae	premaxilla	1
41229-27090	Anguidae	Gerrhonotus	maxilla	1	1R
41229-27452	Anguidae	Gerrhonotus	maxilla	1	1L
41229-27438	Anguidae	Gerrhonotus	maxilla	1	1R
41229-9917	Anguidae	Gerrhonotus	maxilla	1	1L
41229-29001	Anguidae	Ophisaurus	compound bone	1	1R
41229-28445	Anguidae	Ophisaurus	coronoid	1	1L
41229-27759	Anguidae	Ophisaurus	dentary	1	1L
41229-27981	Anguidae	Ophisaurus	dentary	1	1R
41229-28388	Anguidae	Ophisaurus	dentary	1	1L
41229-28485	Anguidae	Ophisaurus	dentary	1	1L
41229-28486	Anguidae	Ophisaurus	dentary	1	1L
41229-28487	Anguidae	Ophisaurus	dentary	1	1L
41229-28553	Anguidae	Ophisaurus	dentary	1	1L
41229-28584	Anguidae	Ophisaurus	dentary	1	1L
41229-28622	Anguidae	Ophisaurus	dentary	1	1R
41229-28887	Anguidae	Ophisaurus	dentary	1	1R
41229-29059	Anguidae	Ophisaurus	dentary	1	1R
41229-28737	Anguidae	Ophisaurus	frontal	1	1R
41229-28371	Anguidae	Ophisaurus	maxilla	1	1L
41229-28372	Anguidae	Ophisaurus	maxilla	1	1L
41229-28413	Anguidae	Ophisaurus	maxilla	1	1R
41229-28435	Anguidae	Ophisaurus	maxilla	1	1L
41229-29315	Anguidae	Ophisaurus	maxilla	1	1L
41229-28149	Anguidae	Ophisaurus	maxilla	1	1L
41229-28500	Anguidae	Ophisaurus	maxilla	1	1L
41229-28502	Anguidae	Ophisaurus	maxilla	1	1R
41229-28504	Anguidae	Ophisaurus	maxilla	1	1R
41229-28544	Anguidae	Ophisaurus	maxilla	1	1L
41229-28581	Anguidae	Ophisaurus	maxilla	1	1L
41229-28679	Anguidae	Ophisaurus	maxilla	1	1L
41229-28728	Anguidae	Ophisaurus	maxilla	1	1R
41229-29089	Anguidae	Ophisaurus	maxilla	1	1R
41229-28153	Anguidae	Ophisaurus	parietal	1
41229-28384	Anguidae	Ophisaurus	parietal	1
41229-29026	Anguidae	Ophisaurus	parietal	1
41229-28467	Anguidae	Ophisaurus	postfrontal	1
41229-25597	Anguidae	Ophisaurus	prefrontal	1	1L
41229-28734	Anguidae	Ophisaurus	premaxilla	1
41229-25602	Anguidae	Ophisaurus	pterygoid	1	1R
41229-28356	Anguidae	Ophisaurus	pterygoid	1	1L
41229-25582	Anguidae	Ophisaurus	quadrate	1	1R
41229-25585	Anguidae	Ophisaurus	quadrate	1	1R
41229-27599	Anguidae		coronoid	1	1L
41229-27980	Anguidae		dentary	1	1R
41229-28249	Anguidae		dentary	1	1R
41229-25853	Crotaphytidae		compound bone	1	1L
41229-25578	Crotaphytidae		coronoid	1	1R
41229-27575	Crotaphytidae		dentary	1	1L
41229-8094	Crotaphytidae		dentary	1	1R
41229-8510	Crotaphytidae		dentary	1	1R
41229-25731	Crotaphytidae		dentary	1	1L
41229-25797	Crotaphytidae		dentary	1	1R
41229-26906	Crotaphytidae		dentary	1	1R
41229-27854	Crotaphytidae		dentary	1	1L
41229-27976	Crotaphytidae		dentary	1	1L
41229-28020	Crotaphytidae		dentary	1	1L
41229-28022	Crotaphytidae		dentary	1	1L
41229-28095	Crotaphytidae		dentary	1	1R
41229-28183	Crotaphytidae		dentary	1	1R
41229-28401	Crotaphytidae		dentary	1	1L
41229-28489	Crotaphytidae		dentary	1	1L
41229-28557	Crotaphytidae		dentary	1	1R
41229-28558	Crotaphytidae		dentary	1	1R
41229-28559	Crotaphytidae		dentary	1	1L
41229-28653	Crotaphytidae		dentary	1	1L
41229-28764	Crotaphytidae		dentary	1	1R
41229-28903	Crotaphytidae		dentary	1	1L
41229-28916	Crotaphytidae		dentary	1	1R
41229-28917	Crotaphytidae		dentary	1	1R
41229-28923	Crotaphytidae		dentary	1	1R
41229-29054	Crotaphytidae		dentary	1	1R
41229-29057	Crotaphytidae		dentary	1	1L
41229-29194	Crotaphytidae		dentary	1	1L
41229-29212	Crotaphytidae		dentary	1	1R
41229-29264	Crotaphytidae		dentary	1	1R
41229-25613	Crotaphytidae		dermarticular	1	1L
41229-25592	Crotaphytidae		ectopterygoid	1	1R
41229-28800	Crotaphytidae		frontal	1
41229-25945	Crotaphytidae		jugal	1	1L
41229-25605	Crotaphytidae		jugal	1	1L
41229-25833	Crotaphytidae		jugal	1	1L
41229-29077	Crotaphytidae		jugal	1	1L
41229-29078	Crotaphytidae		jugal	1	1R
41229-29167	Crotaphytidae		jugal	1	1R
41229-27039	Crotaphytidae		maxilla	1	1R
41229-8093	Crotaphytidae		maxilla	1	1L
41229-25628	Crotaphytidae		maxilla	1	1L
41229-25631	Crotaphytidae		maxilla	1	1R
41229-25730	Crotaphytidae		maxilla	1	1L
41229-25795	Crotaphytidae		maxilla	1	1R
41229-25796	Crotaphytidae		maxilla	1	1L
41229-27072	Crotaphytidae		maxilla	1	1R
41229-27073	Crotaphytidae		maxilla	1
41229-27092	Crotaphytidae		maxilla	1	1L
41229-27241	Crotaphytidae		maxilla	1	1L
41229-27289	Crotaphytidae		maxilla	1	1R
41229-27485	Crotaphytidae		maxilla	1	1L
41229-27513	Crotaphytidae		maxilla	1	1L
41229-27661	Crotaphytidae		maxilla	1	1R
41229-27989	Crotaphytidae		maxilla	1	1L
41229-28114	Crotaphytidae		maxilla	1	1L
41229-28152	Crotaphytidae		maxilla	1	1R
41229-28195	Crotaphytidae		maxilla	1	1L
41229-28216	Crotaphytidae		maxilla	1	1L
41229-28217	Crotaphytidae		maxilla	1	1L
41229-28289	Crotaphytidae		maxilla	1	1L
41229-28459	Crotaphytidae		maxilla	1	1L
41229-28476	Crotaphytidae		maxilla	1	1L
41229-28545	Crotaphytidae		maxilla	1	1R
41229-28582	Crotaphytidae		maxilla	1	1R
41229-28583	Crotaphytidae		maxilla	1	1R
41229-28638	Crotaphytidae		maxilla	1	1L
41229-28639	Crotaphytidae		maxilla	1	1R
41229-28640	Crotaphytidae		maxilla	1	1L
41229-28842	Crotaphytidae		maxilla	1	1R
41229-28974	Crotaphytidae		maxilla	1	1R
41229-29023	Crotaphytidae		maxilla	1	1R
41229-29079	Crotaphytidae		maxilla	1	1L
41229-29080	Crotaphytidae		maxilla	1	1L
41229-29250	Crotaphytidae		maxilla	1	1R
41229-29251	Crotaphytidae		maxilla	1	1L
41229-29256	Crotaphytidae		maxilla	1	1R
41229-29257	Crotaphytidae		maxilla	1	1R
41229-29336	Crotaphytidae		maxilla	1	1L
41229-25836	Crotaphytidae		parietal	1
41229-28505	Crotaphytidae		parietal	1
41229-26975	Crotaphytidae		postorbital	1
41229-27010	Crotaphytidae		postorbital	1	1L
41229-28984	Crotaphytidae		postorbital	1
41229-29095	Crotaphytidae		premaxilla	1
41229-27144	Crotaphytidae		pterygoid	1	1R
41229-28513	Crotaphytidae		pterygoid	1	1L
41229-28866	Crotaphytidae		pterygoid	1	1R
41229-25579	Crotaphytidae		quadrate	1	1L
41229-28355	Crotaphytidae		squamosal	1	1L
41229-25609	Phrynosomatidae	Morphotype A	compound bone	4	4L
41229-25610	Phrynosomatidae	Morphotype A	compound bone	5	5R
41229-26022	Phrynosomatidae	Morphotype A	compound bone	1	1L
41229-26190	Phrynosomatidae	Morphotype A	compound bone	1	1R
41229-26767	Phrynosomatidae	Morphotype A	compound bone	1	1L
41229-26825	Phrynosomatidae	Morphotype A	compound bone	1	1L
41229-26993	Phrynosomatidae	Morphotype A	compound bone	1	1R
41229-26996	Phrynosomatidae	Morphotype A	compound bone	1	1R
41229-26997	Phrynosomatidae	Morphotype A	compound bone	1	1R
41229-27068	Phrynosomatidae	Morphotype A	compound bone	1	1L
41229-27069	Phrynosomatidae	Morphotype A	compound bone	1	1R
41229-27070	Phrynosomatidae	Morphotype A	compound bone	1	1R
41229-27071	Phrynosomatidae	Morphotype A	compound bone	1	1R
41229-27246	Phrynosomatidae	Morphotype A	compound bone	1	1R
41229-27307	Phrynosomatidae	Morphotype A	compound bone	1	1R
41229-27370	Phrynosomatidae	Morphotype A	compound bone	1	1R
41229-27531	Phrynosomatidae	Morphotype A	compound bone	1	1L
41229-28442	Phrynosomatidae	Morphotype A	compound bone	1	1R
41229-28876	Phrynosomatidae	Morphotype A	compound bone	1	1L
41229-28877	Phrynosomatidae	Morphotype A	compound bone	1	1L
41229-28879	Phrynosomatidae	Morphotype A	compound bone	1	1L
41229-28880	Phrynosomatidae	Morphotype A	compound bone	1	1L
41229-28881	Phrynosomatidae	Morphotype A	compound bone	1	1R
41229-29003	Phrynosomatidae	Morphotype A	compound bone	1	1L
41229-29004	Phrynosomatidae	Morphotype A	compound bone	1	1R
41229-29169	Phrynosomatidae	Morphotype A	compound bone	2	2L
41229-25584	Phrynosomatidae	Morphotype A	postorbital	1
41229-26017	Phrynosomatidae	Morphotype A	postorbital	4
41229-28864	Phrynosomatidae	Morphotype A	postorbital	7
41229-29028	Phrynosomatidae	Morphotype A	postorbital	1
41229-29480	Phrynosomatidae	Morphotype A	postorbital	19
41229-25838	Phrynosomatidae	Morphotype B	compound bone	1	1L
41229-26293	Phrynosomatidae	Morphotype B	compound bone	1	1L
41229-26537	Phrynosomatidae	Morphotype B	compound bone	1	1R
41229-28878	Phrynosomatidae	Morphotype B	compound bone	1	1L
41229-29002	Phrynosomatidae	Morphotype B	compound bone	1	1L
41229-29005	Phrynosomatidae	Morphotype B	compound bone	1	1R
41229-29030	Phrynosomatidae	Morphotype B	compound bone	1	1R
41229-25591	Phrynosomatidae	Morphotype B	postorbital	1
41229-26532	Phrynosomatidae	Morphotype B	postorbital	1
41229-27522	Phrynosomatidae	Morphotype B	postorbital	1
41229-27597	Phrynosomatidae	Morphotype B	postorbital	1
41229-28985	Phrynosomatidae	Morphotype B	postorbital	1
41229-26299	Phrynosomatidae	Phrynosoma	compound bone	1	1R
41229-26746	Phrynosomatidae	Phrynosoma	compound bone	1	1R
41229-25848	Phrynosomatidae	Phrynosoma	coronoid	1	1L
41229-26885	Phrynosomatidae	Phrynosoma	coronoid	1	1L
41229-27341	Phrynosomatidae	Phrynosoma	coronoid	1	1L
41229-26109	Phrynosomatidae	Phrynosoma	dentary	1	1L
41229-26330	Phrynosomatidae	Phrynosoma	dentary	1	1R
41229-28757	Phrynosomatidae	Phrynosoma	dentary	1	1R
41229-29253	Phrynosomatidae	Phrynosoma	dentary	1	1R
41229-10884	Phrynosomatidae	Phrynosoma	frontal	1	1R
41229-26108	Phrynosomatidae	Phrynosoma	frontal	1
41229-26216	Phrynosomatidae	Phrynosoma	frontal	1
41229-26217	Phrynosomatidae	Phrynosoma	frontal	2
41229-26296	Phrynosomatidae	Phrynosoma	frontal	1
41229-26377	Phrynosomatidae	Phrynosoma	frontal	1
41229-26639	Phrynosomatidae	Phrynosoma	frontal	1
41229-26690	Phrynosomatidae	Phrynosoma	frontal	1	1L
41229-26728	Phrynosomatidae	Phrynosoma	frontal	1
41229-27086	Phrynosomatidae	Phrynosoma	frontal	1
41229-27170	Phrynosomatidae	Phrynosoma	frontal	1	1L
41229-27325	Phrynosomatidae	Phrynosoma	frontal	1
41229-27347	Phrynosomatidae	Phrynosoma	frontal	1	1R
41229-27361	Phrynosomatidae	Phrynosoma	frontal	1
41229-27386	Phrynosomatidae	Phrynosoma	frontal	1
41229-27481	Phrynosomatidae	Phrynosoma	frontal	1
41229-27505	Phrynosomatidae	Phrynosoma	frontal	1
41229-27605	Phrynosomatidae	Phrynosoma	frontal	1
41229-27623	Phrynosomatidae	Phrynosoma	frontal	1	1L
41229-27773	Phrynosomatidae	Phrynosoma	frontal	1
41229-28454	Phrynosomatidae	Phrynosoma	frontal	1
41229-28589	Phrynosomatidae	Phrynosoma	frontal	1
41229-28948	Phrynosomatidae	Phrynosoma	frontal	1
41229-29386	Phrynosomatidae	Phrynosoma	frontal	1
41229-29388	Phrynosomatidae	Phrynosoma	frontal	1
41229-29389	Phrynosomatidae	Phrynosoma	frontal	1
41229-7805	Phrynosomatidae	Phrynosoma	frontal	1
41229-799	Phrynosomatidae	Phrynosoma	jugal	1	1L
41229-25726	Phrynosomatidae	Phrynosoma	maxilla	1	1L
41229-25941	Phrynosomatidae	Phrynosoma	maxilla	1	1L
41229-25942	Phrynosomatidae	Phrynosoma	maxilla	1	1R
41229-26014	Phrynosomatidae	Phrynosoma	maxilla	1	1L
41229-26104	Phrynosomatidae	Phrynosoma	maxilla	1	1L
41229-26105	Phrynosomatidae	Phrynosoma	maxilla	1	1R
41229-26161	Phrynosomatidae	Phrynosoma	maxilla	1	1R
41229-26187	Phrynosomatidae	Phrynosoma	maxilla	1	1L
41229-26289	Phrynosomatidae	Phrynosoma	maxilla	1	1L
41229-26327	Phrynosomatidae	Phrynosoma	maxilla	1	1L
41229-26371	Phrynosomatidae	Phrynosoma	maxilla	1	1L
41229-26572	Phrynosomatidae	Phrynosoma	maxilla	1	1L
41229-26573	Phrynosomatidae	Phrynosoma	maxilla	1	1L
41229-26596	Phrynosomatidae	Phrynosoma	maxilla	1	1R
41229-26688	Phrynosomatidae	Phrynosoma	maxilla	1	1R
41229-26754	Phrynosomatidae	Phrynosoma	maxilla	1	1L
41229-26871	Phrynosomatidae	Phrynosoma	maxilla	1	1L
41229-27238	Phrynosomatidae	Phrynosoma	maxilla	1	1R
41229-27555	Phrynosomatidae	Phrynosoma	maxilla	1	1L
41229-27556	Phrynosomatidae	Phrynosoma	maxilla	1	1R
41229-27606	Phrynosomatidae	Phrynosoma	maxilla	1	1R
41229-27662	Phrynosomatidae	Phrynosoma	maxilla	1	1R
41229-27735	Phrynosomatidae	Phrynosoma	maxilla	1	1L
41229-27768	Phrynosomatidae	Phrynosoma	maxilla	1	1L
41229-27927	Phrynosomatidae	Phrynosoma	maxilla	1	1L
41229-27928	Phrynosomatidae	Phrynosoma	maxilla	1	1L
41229-27929	Phrynosomatidae	Phrynosoma	maxilla	1	1L
41229-27930	Phrynosomatidae	Phrynosoma	maxilla	1	1R
41229-27931	Phrynosomatidae	Phrynosoma	maxilla	1	1R
41229-27932	Phrynosomatidae	Phrynosoma	maxilla	1	1R
41229-27934	Phrynosomatidae	Phrynosoma	maxilla	1	1L
41229-28205	Phrynosomatidae	Phrynosoma	maxilla	1	1R
41229-28278	Phrynosomatidae	Phrynosoma	maxilla	1	1L
41229-28834	Phrynosomatidae	Phrynosoma	maxilla	1	1L
41229-29090	Phrynosomatidae	Phrynosoma	maxilla	1	1R
41229-29246	Phrynosomatidae	Phrynosoma	maxilla	1	1R
41229-29252	Phrynosomatidae	Phrynosoma	maxilla	1	1R
41229-29320	Phrynosomatidae	Phrynosoma	maxilla	1	1L
41229-29321	Phrynosomatidae	Phrynosoma	maxilla	1	1L
41229-29322	Phrynosomatidae	Phrynosoma	maxilla	1	1R
41229-29335	Phrynosomatidae	Phrynosoma	maxilla	1	1L
41229-29367	Phrynosomatidae	Phrynosoma	maxilla	1	1L
41229-29368	Phrynosomatidae	Phrynosoma	maxilla	1	1R
41229-29369	Phrynosomatidae	Phrynosoma	maxilla	1	1R
41229-29370	Phrynosomatidae	Phrynosoma	maxilla	1	1R
41229-29402	Phrynosomatidae	Phrynosoma	maxilla	1	1R
41229-29409	Phrynosomatidae	Phrynosoma	maxilla	1	1R
41229-10023	Phrynosomatidae	Phrynosoma	parietal	1
41229-1271	Phrynosomatidae	Phrynosoma	parietal	1
41229-26784	Phrynosomatidae	Phrynosoma	parietal	1
41229-27224	Phrynosomatidae	Phrynosoma	parietal	1
41229-28206	Phrynosomatidae	Phrynosoma	parietal	1
41229-800	Phrynosomatidae	Phrynosoma	parietal	1
41229-9058	Phrynosomatidae	Phrynosoma	parietal	1	1R
41229-27188	Phrynosomatidae	Phrynosoma	postorbital	1	1R
41229-27346	Phrynosomatidae	Phrynosoma	postorbital	1	1R
41229-27348	Phrynosomatidae	Phrynosoma	postorbital	1	1L
41229-27368	Phrynosomatidae	Phrynosoma	postorbital	1	1R
41229-27573	Phrynosomatidae	Phrynosoma	postorbital	1	1R
41229-28357	Phrynosomatidae	Phrynosoma	postorbital	1	1L
41229-28441	Phrynosomatidae	Phrynosoma	postorbital	1	1L
41229-26214	Phrynosomatidae	Phrynosoma	prefrontal	1	1L
41229-26403	Phrynosomatidae	Phrynosoma	prefrontal	1	1R
41229-26599	Phrynosomatidae	Phrynosoma	prefrontal	1	1L
41229-26692	Phrynosomatidae	Phrynosoma	prefrontal	1	1R
41229-26716	Phrynosomatidae	Phrynosoma	prefrontal	1	1R
41229-27205	Phrynosomatidae	Phrynosoma	prefrontal	1	1L
41229-27223	Phrynosomatidae	Phrynosoma	prefrontal	1	1R
41229-27380	Phrynosomatidae	Phrynosoma	prefrontal	1	1R
41229-25725	Phrynosomatidae	Phrynosoma	premaxilla	1
41229-28986	Phrynosomatidae	Phrynosoma	premaxilla	1
41229-25903	Phrynosomatidae	Phrynosoma	quadrate	1	1L
41229-26598	Phrynosomatidae	Phrynosoma	quadrate	1	1R
41229-27124	Phrynosomatidae	Phrynosoma	quadrate	1	1L
41229-27638	Phrynosomatidae	Phrynosoma	roofing bone	1
41229-10525	Phrynosomatidae	Phrynosoma	squamosal	1
41229-1071	Phrynosomatidae	Phrynosoma	squamosal	1
41229-27528	Phrynosomatidae	Phrynosoma	squamosal	1
41229-27529	Phrynosomatidae	Phrynosoma	squamosal	1
41229-28231	Phrynosomatidae	Phrynosoma	squamosal	1	1R
41229-6181	Phrynosomatidae	Phrynosoma	squamosal	1
41229-11257	Phrynosomatidae	Phrynosoma	squamosal	1	1R
41229-27225	Phrynosomatidae	Phrynosoma	squamosal	1	1R
41229-27350	Phrynosomatidae	Phrynosoma	squamosal	1	1R
41229-27412	Phrynosomatidae	Phrynosoma	squamosal	1	1L
41229-27681	Phrynosomatidae	Phrynosoma	squamosal	1	1R
41229-27710	Phrynosomatidae	Phrynosoma	squamosal	1	1L
41229-27764	Phrynosomatidae	Phrynosoma	squamosal	1	1R
41229-27817	Phrynosomatidae	Phrynosoma	squamosal	1	1L
41229-27821	Phrynosomatidae	Phrynosoma	squamosal	1	1R
41229-28137	Phrynosomatidae	Phrynosoma	squamosal	1	1R
41229-28172	Phrynosomatidae	Phrynosoma	squamosal	1	1L
41229-6223	Phrynosomatidae	Phrynosoma	squamosal	1	1L
41229-6875	Phrynosomatidae	Phrynosoma	squamosal	1	1L
41229-7133	Phrynosomatidae	Phrynosoma	squamosal	1
41229-873	Phrynosomatidae	Phrynosoma	squamosal	1	1L
41229-8995	Phrynosomatidae	Phrynosoma	squamosal	1	1L
41229-9242	Phrynosomatidae	Phrynosoma	squamosal	1	1R
41229-27527	Phrynosomatidae	Phrynosoma	squamosal	1	1L
41229-27540	Phrynosomatidae	Phrynosoma	squamosal	1	1L
41229-29042	Phrynosomatidae	Phrynosoma	dentary	1	1R
41229-28799	Phrynosomatidae	Phrynosoma	frontal	1
41229-28930	Phrynosomatidae	Phrynosoma	frontal	1
41229-28931	Phrynosomatidae	Phrynosoma	frontal	1
41229-28932	Phrynosomatidae	Phrynosoma	frontal	1
41229-29016	Phrynosomatidae	Phrynosoma	frontal	1
41229-28823	Phrynosomatidae	Phrynosoma	maxilla	1	1R
41229-28824	Phrynosomatidae	Phrynosoma	maxilla	1	1L
41229-28961	Phrynosomatidae	Phrynosoma	maxilla	1	1R
41229-29082	Phrynosomatidae	Phrynosoma	maxilla	1	1L
41229-29083	Phrynosomatidae	Phrynosoma	maxilla	1	1L
41229-29084	Phrynosomatidae	Phrynosoma	maxilla	1	1R
41229-10024	Phrynosomatidae	Phrynosoma cornutum	compound bone	1	1L
41229-27081	Phrynosomatidae	Phrynosoma cornutum	compound bone	1
41229-5499	Phrynosomatidae	Phrynosoma cornutum	compound bone	1	1L
41229-1027	Phrynosomatidae	Phrynosoma cornutum	frontal	1
41229-10126	Phrynosomatidae	Phrynosoma cornutum	frontal	1
41229-11255	Phrynosomatidae	Phrynosoma cornutum	frontal	1
41229-11256	Phrynosomatidae	Phrynosoma cornutum	frontal	1
41229-27193	Phrynosomatidae	Phrynosoma cornutum	frontal	1	1L
41229-27257	Phrynosomatidae	Phrynosoma cornutum	frontal	1	1R
41229-27296	Phrynosomatidae	Phrynosoma cornutum	frontal	1	1R
41229-27297	Phrynosomatidae	Phrynosoma cornutum	frontal	1
41229-28134	Phrynosomatidae	Phrynosoma cornutum	frontal	1
41229-28135	Phrynosomatidae	Phrynosoma cornutum	frontal	1
41229-534	Phrynosomatidae	Phrynosoma cornutum	frontal	1
41229-627	Phrynosomatidae	Phrynosoma cornutum	frontal	1	1L
41229-6532	Phrynosomatidae	Phrynosoma cornutum	frontal	1
41229-946	Phrynosomatidae	Phrynosoma cornutum	frontal	1
41229-27566	Phrynosomatidae	Phrynosoma cornutum	frontal	1
41229-590	Phrynosomatidae	Phrynosoma cornutum	frontal	1
41229-6307	Phrynosomatidae	Phrynosoma cornutum	frontal	1
41229-698	Phrynosomatidae	Phrynosoma cornutum	parietal	1
41229-10177	Phrynosomatidae	Phrynosoma cornutum	parietal	1
41229-1028	Phrynosomatidae	Phrynosoma cornutum	parietal	1	1L
41229-11254	Phrynosomatidae	Phrynosoma cornutum	parietal	1	1R
41229-11627	Phrynosomatidae	Phrynosoma cornutum	parietal	1
41229-12032	Phrynosomatidae	Phrynosoma cornutum	parietal	1	1R
41229-26846	Phrynosomatidae	Phrynosoma cornutum	parietal	1
41229-27222	Phrynosomatidae	Phrynosoma cornutum	parietal	1
41229-27379	Phrynosomatidae	Phrynosoma cornutum	parietal	1
41229-27680	Phrynosomatidae	Phrynosoma cornutum	parietal	1	1L
41229-27741	Phrynosomatidae	Phrynosoma cornutum	parietal	1	1L
41229-28001	Phrynosomatidae	Phrynosoma cornutum	parietal	1
41229-28136	Phrynosomatidae	Phrynosoma cornutum	parietal	1	1R
41229-28225	Phrynosomatidae	Phrynosoma cornutum	parietal	1	1L
41229-28291	Phrynosomatidae	Phrynosoma cornutum	parietal	1	1L
41229-28292	Phrynosomatidae	Phrynosoma cornutum	parietal	1	1L
41229-28293	Phrynosomatidae	Phrynosoma cornutum	parietal	1	1L
41229-28294	Phrynosomatidae	Phrynosoma cornutum	parietal	1
41229-28326	Phrynosomatidae	Phrynosoma cornutum	parietal	1	1R
41229-28385	Phrynosomatidae	Phrynosoma cornutum	parietal	1
41229-4119	Phrynosomatidae	Phrynosoma cornutum	parietal	1	1R
41229-5478	Phrynosomatidae	Phrynosoma cornutum	parietal	1
41229-6224	Phrynosomatidae	Phrynosoma cornutum	parietal	1	1L
41229-626	Phrynosomatidae	Phrynosoma cornutum	parietal	1
41229-7132	Phrynosomatidae	Phrynosoma cornutum	parietal	1
41229-7134	Phrynosomatidae	Phrynosoma cornutum	parietal	1
41229-7214	Phrynosomatidae	Phrynosoma cornutum	parietal	1
41229-8994	Phrynosomatidae	Phrynosoma cornutum	parietal	1
41229-945	Phrynosomatidae	Phrynosoma cornutum	parietal	1
41229-1131	Phrynosomatidae	Phrynosoma cornutum	parietal	1	1R
41229-27520	Phrynosomatidae	Phrynosoma cornutum	parietal	1
41229-27549	Phrynosomatidae	Phrynosoma cornutum	parietal	1	1R
41229-28254	Phrynosomatidae	Phrynosoma douglasii species complex	frontal	1
41229-11253	Phrynosomatidae	Phrynosoma douglasii species complex	frontal	1
41229-11075	Phrynosomatidae	Phrynosoma douglasii species complex	frontal	1
41229-11076	Phrynosomatidae	Phrynosoma douglasii species complex	frontal	1
41229-11077	Phrynosomatidae	Phrynosoma douglasii species complex	frontal	2
41229-11078	Phrynosomatidae	Phrynosoma douglasii species complex	frontal	1
41229-26412	Phrynosomatidae	Phrynosoma douglasii species complex	frontal	1
41229-26413	Phrynosomatidae	Phrynosoma douglasii species complex	frontal	1
41229-29015	Phrynosomatidae	Phrynosoma douglasii species complex	frontal	1
41229-29385	Phrynosomatidae	Phrynosoma douglasii species complex	frontal	1
41229-29387	Phrynosomatidae	Phrynosoma douglasii species complex	frontal	1
41229-11214	Phrynosomatidae	Phrynosoma douglasii species complex	frontal	1
41229-11215	Phrynosomatidae	Phrynosoma douglasii species complex	frontal	1
41229-11216	Phrynosomatidae	Phrynosoma douglasii species complex	frontal	1
41229-11217	Phrynosomatidae	Phrynosoma douglasii species complex	frontal	1
41229-25606	Phrynosomatidae	Phrynosoma douglasii species complex	jugal	1	1R
41229-25846	Phrynosomatidae	Phrynosoma douglasii species complex	jugal	1	1R
41229-26220	Phrynosomatidae	Phrynosoma douglasii species complex	jugal	1	1L
41229-29168	Phrynosomatidae	Phrynosoma douglasii species complex	jugal	1	1R
41229-10883	Phrynosomatidae	Phrynosoma douglasii species complex	parietal	1
41229-28740	Phrynosomatidae	Phrynosoma douglasii species complex	parietal	1
41229-535	Phrynosomatidae	Phrynosoma douglasii species complex	parietal	1
41229-25834	Phrynosomatidae	Phrynosoma douglasii species complex	parietal	1
41229-26215	Phrynosomatidae	Phrynosoma douglasii species complex	parietal	1	1R
41229-26344	Phrynosomatidae	Phrynosoma douglasii species complex	parietal	1	1L
41229-26376	Phrynosomatidae	Phrynosoma douglasii species complex	parietal	1
41229-26577	Phrynosomatidae	Phrynosoma douglasii species complex	parietal	1	1L
41229-26755	Phrynosomatidae	Phrynosoma douglasii species complex	parietal	1
41229-27935	Phrynosomatidae	Phrynosoma douglasii species complex	parietal	1
41229-29406	Phrynosomatidae	Phrynosoma douglasii species complex	parietal	1	1L
41229-10885	Phrynosomatidae	Phrynosoma douglasii species complex	squamosal	1	1R
41229-10886	Phrynosomatidae	Phrynosoma douglasii species complex	squamosal	1	1L
41229-28998	Phrynosomatidae	Phrynosoma douglasii species complex	squamosal	1	1L
41229-28308	Phrynosomatidae	Phrynosoma douglasii species complex	squamosal	1	1R
41229-28309	Phrynosomatidae	Phrynosoma douglasii species complex	squamosal	1	1R
41229-28331	Phrynosomatidae	Phrynosoma douglasii species complex	squamosal	1	1R
41229-10970	Phrynosomatidae	Phrynosoma douglasii species complex	squamosal	1	1L
41229-11079	Phrynosomatidae	Phrynosoma douglasii species complex	squamosal	1	1L
41229-25607	Phrynosomatidae	Phrynosoma douglasii species complex	squamosal	1	1R
41229-25835	Phrynosomatidae	Phrynosoma douglasii species complex	squamosal	1	1L
41229-26212	Phrynosomatidae	Phrynosoma douglasii species complex	squamosal	1	1L
41229-26213	Phrynosomatidae	Phrynosoma douglasii species complex	squamosal	1	1R
41229-28717	Phrynosomatidae	Phrynosoma douglasii species complex	squamosal	1	1L
41229-29267	Phrynosomatidae	Phrynosoma douglasii species complex	squamosal	1	1L
41229-29381	Phrynosomatidae	Phrynosoma douglasii species complex	squamosal	1	1L
41229-29382	Phrynosomatidae	Phrynosoma douglasii species complex	squamosal	1	1L
41229-29383	Phrynosomatidae	Phrynosoma douglasii species complex	squamosal	1	1R
41229-29384	Phrynosomatidae	Phrynosoma douglasii species complex	squamosal	1	1R
41229-5995	Phrynosomatidae	Phrynosoma douglasii species complex	squamosal	1	1R
41229-28232	Phrynosomatidae	Phrynosoma douglasii species complex	squamosal	1	1L
41229-28233	Phrynosomatidae	Phrynosoma douglasii species complex	squamosal	1	1R
41229-27098	Phrynosomatidae	Phrynosoma Morphotype A	dentary	1	1L
41229-27134	Phrynosomatidae	Phrynosoma Morphotype A	dentary	1	1L
41229-27135	Phrynosomatidae	Phrynosoma Morphotype A	dentary	1	1R
41229-27167	Phrynosomatidae	Phrynosoma Morphotype A	dentary	1	1R
41229-27256	Phrynosomatidae	Phrynosoma Morphotype A	dentary	1	1R
41229-27357	Phrynosomatidae	Phrynosoma Morphotype A	dentary	1	1R
41229-27421	Phrynosomatidae	Phrynosoma Morphotype A	dentary	1	1L
41229-27460	Phrynosomatidae	Phrynosoma Morphotype A	dentary	1	1L
41229-27564	Phrynosomatidae	Phrynosoma Morphotype A	dentary	1	1R
41229-27565	Phrynosomatidae	Phrynosoma Morphotype A	dentary	1	1L
41229-27601	Phrynosomatidae	Phrynosoma Morphotype A	dentary	1	1R
41229-27620	Phrynosomatidae	Phrynosoma Morphotype A	dentary	1	1L
41229-27713	Phrynosomatidae	Phrynosoma Morphotype A	dentary	1	1L
41229-27826	Phrynosomatidae	Phrynosoma Morphotype A	dentary	1	1L
41229-28018	Phrynosomatidae	Phrynosoma Morphotype A	dentary	1	1L
41229-28077	Phrynosomatidae	Phrynosoma Morphotype A	dentary	1	1L
41229-28089	Phrynosomatidae	Phrynosoma Morphotype A	dentary	1	1L
41229-28090	Phrynosomatidae	Phrynosoma Morphotype A	dentary	1	1L
41229-28091	Phrynosomatidae	Phrynosoma Morphotype A	dentary	1	1R
41229-28117	Phrynosomatidae	Phrynosoma Morphotype A	dentary	1	1L
41229-28165	Phrynosomatidae	Phrynosoma Morphotype A	dentary	1	1R
41229-28210	Phrynosomatidae	Phrynosoma Morphotype A	dentary	1	1L
41229-28315	Phrynosomatidae	Phrynosoma Morphotype A	dentary	1	1L
41229-28319	Phrynosomatidae	Phrynosoma Morphotype A	dentary	1	1R
41229-28488	Phrynosomatidae	Phrynosoma Morphotype A	dentary	1	1L
41229-10178	Phrynosomatidae	Phrynosoma Morphotype A	surangular	1	1L
41229-27793	Phrynosomatidae	Phrynosoma Morphotype A	surangular	1	1L
41229-27973	Phrynosomatidae	Phrynosoma Morphotype A	surangular	1	1L
41229-28109	Phrynosomatidae	Phrynosoma Morphotype A	surangular	1	1L
41229-28234	Phrynosomatidae	Phrynosoma Morphotype A	surangular	1	1R
41229-8120	Phrynosomatidae	Phrynosoma Morphotype A	surangular	1	1L
41229-27539	Phrynosomatidae	Phrynosoma Morphotype A	surangular	1	1L
41229-11091	Phrynosomatidae	Phrynosoma Morphotype B	dentary	1	1L
41229-11093	Phrynosomatidae	Phrynosoma Morphotype B	dentary	1	1R
41229-28678	Phrynosomatidae	Phrynosoma Morphotype B	dentary	1	1R
41229-28744	Phrynosomatidae	Phrynosoma Morphotype B	dentary	1	1R
41229-28752	Phrynosomatidae	Phrynosoma Morphotype B	dentary	1	1L
41229-28753	Phrynosomatidae	Phrynosoma Morphotype B	dentary	1	1L
41229-28754	Phrynosomatidae	Phrynosoma Morphotype B	dentary	1	1L
41229-28755	Phrynosomatidae	Phrynosoma Morphotype B	dentary	1	1R
41229-28756	Phrynosomatidae	Phrynosoma Morphotype B	dentary	1	1L
41229-28789	Phrynosomatidae	Phrynosoma Morphotype B	dentary	1	1R
41229-28896	Phrynosomatidae	Phrynosoma Morphotype B	dentary	1	1L
41229-28897	Phrynosomatidae	Phrynosoma Morphotype B	dentary	1	1L
41229-28908	Phrynosomatidae	Phrynosoma Morphotype B	dentary	1	1L
41229-25620	Phrynosomatidae	Phrynosoma Morphotype B	dentary	1	1L
41229-25727	Phrynosomatidae	Phrynosoma Morphotype B	dentary	1	1R
41229-25798	Phrynosomatidae	Phrynosoma Morphotype B	dentary	1	1L
41229-25939	Phrynosomatidae	Phrynosoma Morphotype B	dentary	1	1L
41229-25940	Phrynosomatidae	Phrynosoma Morphotype B	dentary	1	1R
41229-26015	Phrynosomatidae	Phrynosoma Morphotype B	dentary	1	1L
41229-26106	Phrynosomatidae	Phrynosoma Morphotype B	dentary	1	1L
41229-26107	Phrynosomatidae	Phrynosoma Morphotype B	dentary	1	1R
41229-26189	Phrynosomatidae	Phrynosoma Morphotype B	dentary	1	1R
41229-26290	Phrynosomatidae	Phrynosoma Morphotype B	dentary	1	1L
41229-26300	Phrynosomatidae	Phrynosoma Morphotype B	dentary	1	1L
41229-26326	Phrynosomatidae	Phrynosoma Morphotype B	dentary	1	1L
41229-26336	Phrynosomatidae	Phrynosoma Morphotype B	dentary	1	1L
41229-26370	Phrynosomatidae	Phrynosoma Morphotype B	dentary	1	1L
41229-26574	Phrynosomatidae	Phrynosoma Morphotype B	dentary	1	1L
41229-26575	Phrynosomatidae	Phrynosoma Morphotype B	dentary	1	1R
41229-26714	Phrynosomatidae	Phrynosoma Morphotype B	dentary	1	1L
41229-27832	Phrynosomatidae	Phrynosoma Morphotype B	dentary	1	1L
41229-27833	Phrynosomatidae	Phrynosoma Morphotype B	dentary	1	1L
41229-27834	Phrynosomatidae	Phrynosoma Morphotype B	dentary	1	1L
41229-27835	Phrynosomatidae	Phrynosoma Morphotype B	dentary	1	1L
41229-27836	Phrynosomatidae	Phrynosoma Morphotype B	dentary	1	1L
41229-27837	Phrynosomatidae	Phrynosoma Morphotype B	dentary	1	1L
41229-27838	Phrynosomatidae	Phrynosoma Morphotype B	dentary	1	1L
41229-27839	Phrynosomatidae	Phrynosoma Morphotype B	dentary	1	1L
41229-27840	Phrynosomatidae	Phrynosoma Morphotype B	dentary	1	1L
41229-27841	Phrynosomatidae	Phrynosoma Morphotype B	dentary	1	1L
41229-27842	Phrynosomatidae	Phrynosoma Morphotype B	dentary	1	1R
41229-27843	Phrynosomatidae	Phrynosoma Morphotype B	dentary	1	1R
41229-27844	Phrynosomatidae	Phrynosoma Morphotype B	dentary	1	1R
41229-27845	Phrynosomatidae	Phrynosoma Morphotype B	dentary	1	1R
41229-27846	Phrynosomatidae	Phrynosoma Morphotype B	dentary	1	1R
41229-27847	Phrynosomatidae	Phrynosoma Morphotype B	dentary	1	1R
41229-27848	Phrynosomatidae	Phrynosoma Morphotype B	dentary	1	1R
41229-29009	Phrynosomatidae	Phrynosoma Morphotype B	dentary	1	1L
41229-29035	Phrynosomatidae	Phrynosoma Morphotype B	dentary	1	1L
41229-29036	Phrynosomatidae	Phrynosoma Morphotype B	dentary	1	1L
41229-29037	Phrynosomatidae	Phrynosoma Morphotype B	dentary	1	1L
41229-29038	Phrynosomatidae	Phrynosoma Morphotype B	dentary	1	1R
41229-29039	Phrynosomatidae	Phrynosoma Morphotype B	dentary	1	1R
41229-29040	Phrynosomatidae	Phrynosoma Morphotype B	dentary	1	1R
41229-29041	Phrynosomatidae	Phrynosoma Morphotype B	dentary	1	1R
41229-29049	Phrynosomatidae	Phrynosoma Morphotype B	dentary	1	1R
41229-29180	Phrynosomatidae	Phrynosoma Morphotype B	dentary	1	1R
41229-29254	Phrynosomatidae	Phrynosoma Morphotype B	dentary	1	1R
41229-29265	Phrynosomatidae	Phrynosoma Morphotype B	dentary	1	1R
41229-29316	Phrynosomatidae	Phrynosoma Morphotype B	dentary	1	1L
41229-29317	Phrynosomatidae	Phrynosoma Morphotype B	dentary	1	1L
41229-29318	Phrynosomatidae	Phrynosoma Morphotype B	dentary	1	1L
41229-29319	Phrynosomatidae	Phrynosoma Morphotype B	dentary	1	1L
41229-29371	Phrynosomatidae	Phrynosoma Morphotype B	dentary	1	1L
41229-29372	Phrynosomatidae	Phrynosoma Morphotype B	dentary	1	1R
41229-29373	Phrynosomatidae	Phrynosoma Morphotype B	dentary	1	1R
41229-29394	Phrynosomatidae	Phrynosoma Morphotype B	dentary	1	1L
41229-29395	Phrynosomatidae	Phrynosoma Morphotype B	dentary	1	1R
41229-29420	Phrynosomatidae	Phrynosoma Morphotype B	dentary	1	1L
41229-26405	Phrynosomatidae	Phrynosoma Morphotype B	surangular	1	1L
41229-29341	Phrynosomatidae	Phrynosoma Morphotype B	surangular	1	1L
41229-25618	Phrynosomatidae	Phrynosomatinae	premaxilla	2
41229-26027	Phrynosomatidae	Phrynosomatinae	premaxilla	1
41229-26071	Phrynosomatidae	Phrynosomatinae	premaxilla	1
41229-28865	Phrynosomatidae	Phrynosomatinae	premaxilla	1
41229-29179	Phrynosomatidae	Phrynosomatinae	premaxilla	1
41229-25586	Phrynosomatidae	Phrynosomatinae	quadrate	1	1R
41229-26026	Phrynosomatidae	Phrynosomatinae	quadrate	1	1L
41229-26977	Phrynosomatidae	Sceloporinae	premaxilla	1
41229-27523	Phrynosomatidae	Sceloporinae	premaxilla	1
41229-28002	Phrynosomatidae	Sceloporinae	premaxilla	1
41229-28207	Phrynosomatidae	Sceloporinae	premaxilla	1
41229-28608	Phrynosomatidae	Sceloporinae	premaxilla	1
41229-29096	Phrynosomatidae	Sceloporinae	premaxilla	1
41229-27137	Phrynosomatidae	Urosaurus	dentary	1	1L
41229-27603	Phrynosomatidae	Urosaurus	dentary	1	1L
41229-26792	Phrynosomatidae		coronoid	1	1R
41229-27078	Phrynosomatidae		coronoid	1	1R
41229-25575	Phrynosomatidae		coronoid	1	1L
41229-26884	Phrynosomatidae		coronoid	1	1R
41229-26886	Phrynosomatidae		coronoid	1	1L
41229-26887	Phrynosomatidae		coronoid	1	1L
41229-26888	Phrynosomatidae		coronoid	1	1L
41229-26889	Phrynosomatidae		coronoid	1	1R
41229-27015	Phrynosomatidae		coronoid	1	1R
41229-27097	Phrynosomatidae		coronoid	1	1L
41229-27190	Phrynosomatidae		coronoid	1	1R
41229-27493	Phrynosomatidae		coronoid	1	1R
41229-27581	Phrynosomatidae		coronoid	1	1L
41229-27700	Phrynosomatidae		coronoid	1	1R
41229-27730	Phrynosomatidae		coronoid	1	1R
41229-27744	Phrynosomatidae		coronoid	1	1R
41229-27767	Phrynosomatidae		coronoid	1	1R
41229-29122	Phrynosomatidae		coronoid	1	1R
41229-27006	Phrynosomatidae		dentary	1	1L
41229-28373	Phrynosomatidae		dentary	1	1R
41229-28783	Phrynosomatidae		dentary	1	1R
41229-8195	Phrynosomatidae		dentary	1	1L
41229-11092	Phrynosomatidae		dentary	1	1L
41229-20	Phrynosomatidae		dentary	1	1L
41229-25621	Phrynosomatidae		dentary	1	1L
41229-25622	Phrynosomatidae		dentary	1	1R
41229-25623	Phrynosomatidae		dentary	1	1L
41229-25624	Phrynosomatidae		dentary	1	1R
41229-25728	Phrynosomatidae		dentary	1	1L
41229-25792	Phrynosomatidae		dentary	1	1L
41229-25793	Phrynosomatidae		dentary	1	1R
41229-25936	Phrynosomatidae		dentary	1	1L
41229-25937	Phrynosomatidae		dentary	1	1R
41229-26013	Phrynosomatidae		dentary	1	1L
41229-26072	Phrynosomatidae		dentary	1	1L
41229-26102	Phrynosomatidae		dentary	1	1L
41229-26186	Phrynosomatidae		dentary	1	1R
41229-26267	Phrynosomatidae		dentary	1	1L
41229-26302	Phrynosomatidae		dentary	1	1L
41229-26328	Phrynosomatidae		dentary	1	1R
41229-26472	Phrynosomatidae		dentary	1	1L
41229-26528	Phrynosomatidae		dentary	1	1L
41229-26530	Phrynosomatidae		dentary	1	1L
41229-26624	Phrynosomatidae		dentary	1	1R
41229-26765	Phrynosomatidae		dentary	1	1R
41229-26773	Phrynosomatidae		dentary	1	1R
41229-26774	Phrynosomatidae		dentary	1	1L
41229-26775	Phrynosomatidae		dentary	1	1L
41229-26776	Phrynosomatidae		dentary	1	1R
41229-26777	Phrynosomatidae		dentary	1	1L
41229-26780	Phrynosomatidae		dentary	1	1R
41229-26781	Phrynosomatidae		dentary	1	1R
41229-26793	Phrynosomatidae		dentary	1	1L
41229-26795	Phrynosomatidae		dentary	1	1L
41229-26796	Phrynosomatidae		dentary	1	1L
41229-26800	Phrynosomatidae		dentary	1	1L
41229-26824	Phrynosomatidae		dentary	1	1L
41229-26836	Phrynosomatidae		dentary	1	1L
41229-26837	Phrynosomatidae		dentary	1	1R
41229-26851	Phrynosomatidae		dentary	1	1L
41229-26860	Phrynosomatidae		dentary	1	1L
41229-26862	Phrynosomatidae		dentary	1	1R
41229-26863	Phrynosomatidae		dentary	1	1R
41229-26864	Phrynosomatidae		dentary	1	1R
41229-26865	Phrynosomatidae		dentary	1	1R
41229-26881	Phrynosomatidae		dentary	1	1R
41229-26890	Phrynosomatidae		dentary	1	1L
41229-26891	Phrynosomatidae		dentary	1	1L
41229-26892	Phrynosomatidae		dentary	1	1R
41229-26893	Phrynosomatidae		dentary	1	1R
41229-26896	Phrynosomatidae		dentary	1	1L
41229-26897	Phrynosomatidae		dentary	1	1L
41229-26898	Phrynosomatidae		dentary	1	1L
41229-26899	Phrynosomatidae		dentary	1	1L
41229-26900	Phrynosomatidae		dentary	1	1L
41229-26901	Phrynosomatidae		dentary	1	1L
41229-26902	Phrynosomatidae		dentary	1	1L
41229-26905	Phrynosomatidae		dentary	1	1L
41229-26907	Phrynosomatidae		dentary	1	1R
41229-26908	Phrynosomatidae		dentary	1	1R
41229-26909	Phrynosomatidae		dentary	1	1R
41229-26910	Phrynosomatidae		dentary	1	1R
41229-26911	Phrynosomatidae		dentary	1	1R
41229-26912	Phrynosomatidae		dentary	1	1R
41229-26913	Phrynosomatidae		dentary	1	1R
41229-26914	Phrynosomatidae		dentary	1	1R
41229-26917	Phrynosomatidae		dentary	1	1R
41229-27007	Phrynosomatidae		dentary	1	1L
41229-27016	Phrynosomatidae		dentary	1	1L
41229-27018	Phrynosomatidae		dentary	1	1L
41229-27020	Phrynosomatidae		dentary	1	1L
41229-27022	Phrynosomatidae		dentary	1	1R
41229-27024	Phrynosomatidae		dentary	1	1R
41229-27025	Phrynosomatidae		dentary	1	1R
41229-27026	Phrynosomatidae		dentary	1	1R
41229-27027	Phrynosomatidae		dentary	1	1R
41229-27028	Phrynosomatidae		dentary	1	1R
41229-27029	Phrynosomatidae		dentary	1	1R
41229-27031	Phrynosomatidae		dentary	1
41229-27085	Phrynosomatidae		dentary	1	1L
41229-27096	Phrynosomatidae		dentary	1	1L
41229-27099	Phrynosomatidae		dentary	1	1L
41229-27100	Phrynosomatidae		dentary	1	1L
41229-27101	Phrynosomatidae		dentary	1	1L
41229-27102	Phrynosomatidae		dentary	1	1R
41229-27103	Phrynosomatidae		dentary	1	1R
41229-27104	Phrynosomatidae		dentary	1	1R
41229-27105	Phrynosomatidae		dentary	1	1L
41229-27136	Phrynosomatidae		dentary	1	1L
41229-27138	Phrynosomatidae		dentary	1	1R
41229-27146	Phrynosomatidae		dentary	1	1L
41229-27150	Phrynosomatidae		dentary	1	1L
41229-27151	Phrynosomatidae		dentary	1	1L
41229-27152	Phrynosomatidae		dentary	1	1L
41229-27153	Phrynosomatidae		dentary	1	1L
41229-27154	Phrynosomatidae		dentary	1	1R
41229-27155	Phrynosomatidae		dentary	1	1R
41229-27156	Phrynosomatidae		dentary	1	1R
41229-27157	Phrynosomatidae		dentary	1	1R
41229-27158	Phrynosomatidae		dentary	1	1R
41229-27159	Phrynosomatidae		dentary	1	1R
41229-27160	Phrynosomatidae		dentary	1	1R
41229-27168	Phrynosomatidae		dentary	1	1R
41229-27175	Phrynosomatidae		dentary	1	1L
41229-27176	Phrynosomatidae		dentary	1	1R
41229-27177	Phrynosomatidae		dentary	1	1R
41229-27191	Phrynosomatidae		dentary	1	1L
41229-27192	Phrynosomatidae		dentary	1	1R
41229-27197	Phrynosomatidae		dentary	1	1L
41229-27207	Phrynosomatidae		dentary	1	1R
41229-27208	Phrynosomatidae		dentary	1	1R
41229-27227	Phrynosomatidae		dentary	1	1R
41229-27228	Phrynosomatidae		dentary	1	1R
41229-27229	Phrynosomatidae		dentary	1	1R
41229-27233	Phrynosomatidae		dentary	1	1L
41229-27261	Phrynosomatidae		dentary	1	1R
41229-27268	Phrynosomatidae		dentary	1	1R
41229-27278	Phrynosomatidae		dentary	1	1L
41229-27293	Phrynosomatidae		dentary	1	1R
41229-27294	Phrynosomatidae		dentary	1	1R
41229-27310	Phrynosomatidae		dentary	1	1R
41229-27313	Phrynosomatidae		dentary	1	1L
41229-27323	Phrynosomatidae		dentary	1	1L
41229-27342	Phrynosomatidae		dentary	1	1L
41229-27374	Phrynosomatidae		dentary	1	1L
41229-27383	Phrynosomatidae		dentary	1	1L
41229-27384	Phrynosomatidae		dentary	1	1L
41229-27390	Phrynosomatidae		dentary	1	1R
41229-27391	Phrynosomatidae		dentary	1	1L
41229-27423	Phrynosomatidae		dentary	1	1L
41229-27425	Phrynosomatidae		dentary	1	1L
41229-27426	Phrynosomatidae		dentary	1	1L
41229-27428	Phrynosomatidae		dentary	1	1R
41229-27429	Phrynosomatidae		dentary	1	1R
41229-27442	Phrynosomatidae		dentary	1	1L
41229-27470	Phrynosomatidae		dentary	1	1L
41229-27473	Phrynosomatidae		dentary	1	1L
41229-27474	Phrynosomatidae		dentary	1	1L
41229-27475	Phrynosomatidae		dentary	1	1L
41229-27477	Phrynosomatidae		dentary	1	1R
41229-27494	Phrynosomatidae		dentary	1	1L
41229-27495	Phrynosomatidae		dentary	1	1L
41229-27496	Phrynosomatidae		dentary	1	1L
41229-27547	Phrynosomatidae		dentary	1	1R
41229-27554	Phrynosomatidae		dentary	1	1R
41229-27574	Phrynosomatidae		dentary	1	1L
41229-27576	Phrynosomatidae		dentary	1	1R
41229-27582	Phrynosomatidae		dentary	1	1L
41229-27588	Phrynosomatidae		dentary	1	1L
41229-27590	Phrynosomatidae		dentary	1	1L
41229-27591	Phrynosomatidae		dentary	1	1R
41229-27600	Phrynosomatidae		dentary	1	1L
41229-27602	Phrynosomatidae		dentary	1	1L
41229-27604	Phrynosomatidae		dentary	1	1R
41229-27612	Phrynosomatidae		dentary	1	1R
41229-27613	Phrynosomatidae		dentary	1	1R
41229-27627	Phrynosomatidae		dentary	1	1L
41229-27628	Phrynosomatidae		dentary	1	1L
41229-27629	Phrynosomatidae		dentary	1	1R
41229-27694	Phrynosomatidae		dentary	1	1L
41229-27701	Phrynosomatidae		dentary	1	1R
41229-27714	Phrynosomatidae		dentary	1	1R
41229-27718	Phrynosomatidae		dentary	1	1R
41229-27732	Phrynosomatidae		dentary	1	1R
41229-27738	Phrynosomatidae		dentary	1	1L
41229-27739	Phrynosomatidae		dentary	1	1L
41229-27746	Phrynosomatidae		dentary	1	1R
41229-27756	Phrynosomatidae		dentary	1	1R
41229-27760	Phrynosomatidae		dentary	1	1R
41229-27772	Phrynosomatidae		dentary	1	1R
41229-27779	Phrynosomatidae		dentary	1	1L
41229-27781	Phrynosomatidae		dentary	1	1L
41229-27783	Phrynosomatidae		dentary	1	1R
41229-27784	Phrynosomatidae		dentary	1	1R
41229-27785	Phrynosomatidae		dentary	1	1R
41229-27797	Phrynosomatidae		dentary	1	1R
41229-27798	Phrynosomatidae		dentary	1	1R
41229-27827	Phrynosomatidae		dentary	1	1R
41229-27849	Phrynosomatidae		dentary	1	1L
41229-27850	Phrynosomatidae		dentary	1	1L
41229-27851	Phrynosomatidae		dentary	1	1L
41229-27852	Phrynosomatidae		dentary	1	1L
41229-27853	Phrynosomatidae		dentary	1	1L
41229-27855	Phrynosomatidae		dentary	1	1R
41229-27856	Phrynosomatidae		dentary	1	1R
41229-27857	Phrynosomatidae		dentary	1	1R
41229-27858	Phrynosomatidae		dentary	1	1R
41229-27996	Phrynosomatidae		dentary	1	1L
41229-28008	Phrynosomatidae		dentary	1	1L
41229-28009	Phrynosomatidae		dentary	1	1R
41229-28019	Phrynosomatidae		dentary	1	1L
41229-28021	Phrynosomatidae		dentary	1	1L
41229-28023	Phrynosomatidae		dentary	1	1L
41229-28025	Phrynosomatidae		dentary	1	1R
41229-28026	Phrynosomatidae		dentary	1	1R
41229-28027	Phrynosomatidae		dentary	1	1R
41229-28063	Phrynosomatidae		dentary	1	1L
41229-28064	Phrynosomatidae		dentary	1	1R
41229-28065	Phrynosomatidae		dentary	1	1R
41229-28066	Phrynosomatidae		dentary	1	1L
41229-28078	Phrynosomatidae		dentary	1	1L
41229-28092	Phrynosomatidae		dentary	1	1L
41229-28093	Phrynosomatidae		dentary	1	1R
41229-28094	Phrynosomatidae		dentary	1	1R
41229-28118	Phrynosomatidae		dentary	1	1L
41229-28119	Phrynosomatidae		dentary	1	1L
41229-28124	Phrynosomatidae		dentary	1	1R
41229-28125	Phrynosomatidae		dentary	1	1R
41229-28127	Phrynosomatidae		dentary	1	1R
41229-28128	Phrynosomatidae		dentary	1	1R
41229-28129	Phrynosomatidae		dentary	1	1R
41229-28177	Phrynosomatidae		dentary	1	1L
41229-28178	Phrynosomatidae		dentary	1	1L
41229-28179	Phrynosomatidae		dentary	1	1L
41229-28180	Phrynosomatidae		dentary	1	1L
41229-28181	Phrynosomatidae		dentary	1	1L
41229-28182	Phrynosomatidae		dentary	1	1R
41229-28184	Phrynosomatidae		dentary	1	1R
41229-28185	Phrynosomatidae		dentary	1	1R
41229-28237	Phrynosomatidae		dentary	1	1L
41229-28238	Phrynosomatidae		dentary	1	1L
41229-28242	Phrynosomatidae		dentary	1	1R
41229-28243	Phrynosomatidae		dentary	1	1R
41229-28244	Phrynosomatidae		dentary	1	1R
41229-28335	Phrynosomatidae		dentary	1	1R
41229-28336	Phrynosomatidae		dentary	1	1R
41229-28337	Phrynosomatidae		dentary	1	1L
41229-28338	Phrynosomatidae		dentary	1	1R
41229-28364	Phrynosomatidae		dentary	1	1L
41229-28365	Phrynosomatidae		dentary	1	1L
41229-28366	Phrynosomatidae		dentary	1	1L
41229-28367	Phrynosomatidae		dentary	1	1L
41229-28369	Phrynosomatidae		dentary	1	1R
41229-28389	Phrynosomatidae		dentary	1	1L
41229-28390	Phrynosomatidae		dentary	1	1L
41229-28391	Phrynosomatidae		dentary	1	1R
41229-28402	Phrynosomatidae		dentary	1	1R
41229-28426	Phrynosomatidae		dentary	1	1L
41229-28446	Phrynosomatidae		dentary	1	1L
41229-28447	Phrynosomatidae		dentary	1	1R
41229-28448	Phrynosomatidae		dentary	1	1R
41229-28449	Phrynosomatidae		dentary	1	1R
41229-28450	Phrynosomatidae		dentary	1	1R
41229-28473	Phrynosomatidae		dentary	1	1R
41229-28490	Phrynosomatidae		dentary	1	1L
41229-28491	Phrynosomatidae		dentary	1	1R
41229-28492	Phrynosomatidae		dentary	1	1R
41229-28493	Phrynosomatidae		dentary	1	1R
41229-28494	Phrynosomatidae		dentary	1	1R
41229-28520	Phrynosomatidae		dentary	1	1L
41229-28521	Phrynosomatidae		dentary	1	1R
41229-28522	Phrynosomatidae		dentary	1	1R
41229-28523	Phrynosomatidae		dentary	1	1R
41229-28524	Phrynosomatidae		dentary	1	1R
41229-28535	Phrynosomatidae		dentary	1	1L
41229-28536	Phrynosomatidae		dentary	1	1R
41229-28554	Phrynosomatidae		dentary	1	1L
41229-28555	Phrynosomatidae		dentary	1	1L
41229-28561	Phrynosomatidae		dentary	1	1R
41229-28563	Phrynosomatidae		dentary	1	1R
41229-28585	Phrynosomatidae		dentary	1	1L
41229-28605	Phrynosomatidae		dentary	1	1L
41229-28607	Phrynosomatidae		dentary	1	1L
41229-28610	Phrynosomatidae		dentary	1	1R
41229-28623	Phrynosomatidae		dentary	1	1L
41229-28624	Phrynosomatidae		dentary	1	1L
41229-28625	Phrynosomatidae		dentary	1	1R
41229-28626	Phrynosomatidae		dentary	1	1R
41229-28627	Phrynosomatidae		dentary	1	1R
41229-28628	Phrynosomatidae		dentary	1	1R
41229-28629	Phrynosomatidae		dentary	1	1L
41229-28630	Phrynosomatidae		dentary	1	1L
41229-28635	Phrynosomatidae		dentary	1	1L
41229-28654	Phrynosomatidae		dentary	1	1R
41229-28659	Phrynosomatidae		dentary	1	1R
41229-28685	Phrynosomatidae		dentary	1	1L
41229-28689	Phrynosomatidae		dentary	1	1L
41229-28690	Phrynosomatidae		dentary	1	1R
41229-28691	Phrynosomatidae		dentary	1	1R
41229-28702	Phrynosomatidae		dentary	1	1R
41229-28713	Phrynosomatidae		dentary	1	1L
41229-28714	Phrynosomatidae		dentary	1	1R
41229-28719	Phrynosomatidae		dentary	1	1L
41229-28730	Phrynosomatidae		dentary	1	1L
41229-28731	Phrynosomatidae		dentary	1	1R
41229-28758	Phrynosomatidae		dentary	1	1L
41229-28759	Phrynosomatidae		dentary	1	1L
41229-28760	Phrynosomatidae		dentary	1	1L
41229-28761	Phrynosomatidae		dentary	1	1L
41229-28762	Phrynosomatidae		dentary	1	1L
41229-28763	Phrynosomatidae		dentary	1	1L
41229-28766	Phrynosomatidae		dentary	1	1L
41229-28767	Phrynosomatidae		dentary	1	1L
41229-28768	Phrynosomatidae		dentary	1	1L
41229-28769	Phrynosomatidae		dentary	1	1L
41229-28770	Phrynosomatidae		dentary	1	1L
41229-28771	Phrynosomatidae		dentary	1	1L
41229-28772	Phrynosomatidae		dentary	1	1L
41229-28773	Phrynosomatidae		dentary	1	1L
41229-28774	Phrynosomatidae		dentary	1	1L
41229-28775	Phrynosomatidae		dentary	1	1L
41229-28777	Phrynosomatidae		dentary	1	1L
41229-28779	Phrynosomatidae		dentary	1	1L
41229-28781	Phrynosomatidae		dentary	1	1L
41229-28782	Phrynosomatidae		dentary	1	1R
41229-28784	Phrynosomatidae		dentary	1	1R
41229-28785	Phrynosomatidae		dentary	1	1R
41229-28786	Phrynosomatidae		dentary	1	1R
41229-28787	Phrynosomatidae		dentary	1	1R
41229-28788	Phrynosomatidae		dentary	1	1R
41229-28790	Phrynosomatidae		dentary	1	1R
41229-28791	Phrynosomatidae		dentary	1	1R
41229-28792	Phrynosomatidae		dentary	1	1R
41229-28793	Phrynosomatidae		dentary	1	1R
41229-28898	Phrynosomatidae		dentary	1	1L
41229-28899	Phrynosomatidae		dentary	1	1L
41229-28900	Phrynosomatidae		dentary	1	1L
41229-28901	Phrynosomatidae		dentary	1	1L
41229-28902	Phrynosomatidae		dentary	1	1L
41229-28904	Phrynosomatidae		dentary	1	1L
41229-28905	Phrynosomatidae		dentary	1	1L
41229-28906	Phrynosomatidae		dentary	1	1L
41229-28907	Phrynosomatidae		dentary	1	1L
41229-28909	Phrynosomatidae		dentary	1	1L
41229-28910	Phrynosomatidae		dentary	1	1R
41229-28911	Phrynosomatidae		dentary	1	1R
41229-28912	Phrynosomatidae		dentary	1	1R
41229-28913	Phrynosomatidae		dentary	1	1R
41229-28914	Phrynosomatidae		dentary	1	1R
41229-28915	Phrynosomatidae		dentary	1	1R
41229-28918	Phrynosomatidae		dentary	1	1R
41229-28919	Phrynosomatidae		dentary	1	1R
41229-28920	Phrynosomatidae		dentary	1	1R
41229-28921	Phrynosomatidae		dentary	1	1R
41229-28922	Phrynosomatidae		dentary	1	1R
41229-29011	Phrynosomatidae		dentary	1	1R
41229-29012	Phrynosomatidae		dentary	1	1R
41229-29043	Phrynosomatidae		dentary	1	1L
41229-29044	Phrynosomatidae		dentary	1	1L
41229-29045	Phrynosomatidae		dentary	1	1L
41229-29046	Phrynosomatidae		dentary	1	1L
41229-29047	Phrynosomatidae		dentary	1	1L
41229-29050	Phrynosomatidae		dentary	1	1R
41229-29051	Phrynosomatidae		dentary	1	1R
41229-29052	Phrynosomatidae		dentary	1	1R
41229-29053	Phrynosomatidae		dentary	1	1R
41229-29055	Phrynosomatidae		dentary	1	1R
41229-29181	Phrynosomatidae		dentary	1	1L
41229-29182	Phrynosomatidae		dentary	1	1L
41229-29183	Phrynosomatidae		dentary	1	1L
41229-29184	Phrynosomatidae		dentary	1	1L
41229-29185	Phrynosomatidae		dentary	1	1L
41229-29186	Phrynosomatidae		dentary	1	1L
41229-29187	Phrynosomatidae		dentary	1	1L
41229-29188	Phrynosomatidae		dentary	1	1L
41229-29189	Phrynosomatidae		dentary	1	1L
41229-29190	Phrynosomatidae		dentary	1	1L
41229-29191	Phrynosomatidae		dentary	1	1L
41229-29192	Phrynosomatidae		dentary	1	1L
41229-29193	Phrynosomatidae		dentary	1	1L
41229-29195	Phrynosomatidae		dentary	1	1R
41229-29196	Phrynosomatidae		dentary	1	1R
41229-29197	Phrynosomatidae		dentary	1	1R
41229-29198	Phrynosomatidae		dentary	1	1R
41229-29199	Phrynosomatidae		dentary	1	1R
41229-292	Phrynosomatidae		dentary	1	1L
41229-29200	Phrynosomatidae		dentary	1	1R
41229-29201	Phrynosomatidae		dentary	1	1R
41229-29202	Phrynosomatidae		dentary	1	1R
41229-29203	Phrynosomatidae		dentary	1	1R
41229-29204	Phrynosomatidae		dentary	1	1R
41229-29205	Phrynosomatidae		dentary	1	1R
41229-29206	Phrynosomatidae		dentary	1	1R
41229-29207	Phrynosomatidae		dentary	1	1R
41229-29208	Phrynosomatidae		dentary	1	1R
41229-29209	Phrynosomatidae		dentary	1	1R
41229-29210	Phrynosomatidae		dentary	1	1R
41229-29211	Phrynosomatidae		dentary	1	1R
41229-29213	Phrynosomatidae		dentary	1	1L
41229-29255	Phrynosomatidae		dentary	1	1L
41229-29259	Phrynosomatidae		dentary	1	1L
41229-29260	Phrynosomatidae		dentary	1	1R
41229-29261	Phrynosomatidae		dentary	1	1R
41229-29262	Phrynosomatidae		dentary	1	1R
41229-29304	Phrynosomatidae		dentary	1	1L
41229-29305	Phrynosomatidae		dentary	1	1L
41229-29306	Phrynosomatidae		dentary	1	1L
41229-29307	Phrynosomatidae		dentary	1	1R
41229-29308	Phrynosomatidae		dentary	1	1R
41229-29309	Phrynosomatidae		dentary	1	1R
41229-29310	Phrynosomatidae		dentary	1	1R
41229-29311	Phrynosomatidae		dentary	1	1R
41229-29312	Phrynosomatidae		dentary	1	1R
41229-29313	Phrynosomatidae		dentary	1	1R
41229-29328	Phrynosomatidae		dentary	1	1R
41229-29329	Phrynosomatidae		dentary	1	1R
41229-29330	Phrynosomatidae		dentary	1	1R
41229-29331	Phrynosomatidae		dentary	1	1R
41229-29332	Phrynosomatidae		dentary	1	1R
41229-29333	Phrynosomatidae		dentary	1	1R
41229-29334	Phrynosomatidae		dentary	1	1R
41229-29354	Phrynosomatidae		dentary	1	1L
41229-29398	Phrynosomatidae		dentary	1	1R
41229-29399	Phrynosomatidae		dentary	1	1R
41229-29400	Phrynosomatidae		dentary	1	1R
41229-29416	Phrynosomatidae		dentary	1	1R
41229-26995	Phrynosomatidae		dermarticular	1	1L
41229-26806	Phrynosomatidae		frontal	1
41229-26817	Phrynosomatidae		frontal	1
41229-26827	Phrynosomatidae		frontal	1
41229-26828	Phrynosomatidae		frontal	1
41229-26831	Phrynosomatidae		frontal	1
41229-26841	Phrynosomatidae		frontal	1
41229-26877	Phrynosomatidae		frontal	1
41229-26878	Phrynosomatidae		frontal	1
41229-27080	Phrynosomatidae		frontal	1
41229-27147	Phrynosomatidae		frontal	1
41229-27203	Phrynosomatidae		frontal	1
41229-27326	Phrynosomatidae		frontal	1
41229-27417	Phrynosomatidae		frontal	1
41229-27506	Phrynosomatidae		frontal	1
41229-27673	Phrynosomatidae		frontal	1
41229-25614	Phrynosomatidae		frontal	5
41229-25747	Phrynosomatidae		frontal	1
41229-25749	Phrynosomatidae		frontal	1
41229-25799	Phrynosomatidae		frontal	1
41229-25837	Phrynosomatidae		frontal	1
41229-25899	Phrynosomatidae		frontal	1
41229-25932	Phrynosomatidae		frontal	1
41229-26007	Phrynosomatidae		frontal	1
41229-26030	Phrynosomatidae		frontal	1
41229-26103	Phrynosomatidae		frontal	1
41229-26184	Phrynosomatidae		frontal	1
41229-26268	Phrynosomatidae		frontal	1
41229-26295	Phrynosomatidae		frontal	1
41229-26368	Phrynosomatidae		frontal	1
41229-26455	Phrynosomatidae		frontal	1
41229-26541	Phrynosomatidae		frontal	1
41229-26769	Phrynosomatidae		frontal	1	1L
41229-26791	Phrynosomatidae		frontal	1
41229-26798	Phrynosomatidae		frontal	1
41229-26842	Phrynosomatidae		frontal	1
41229-26844	Phrynosomatidae		frontal	1
41229-26852	Phrynosomatidae		frontal	1
41229-26867	Phrynosomatidae		frontal	1
41229-26868	Phrynosomatidae		frontal	1
41229-26869	Phrynosomatidae		frontal	1
41229-26879	Phrynosomatidae		frontal	1
41229-26919	Phrynosomatidae		frontal	1
41229-26920	Phrynosomatidae		frontal	1
41229-26921	Phrynosomatidae		frontal	1
41229-26922	Phrynosomatidae		frontal	1
41229-26923	Phrynosomatidae		frontal	1
41229-26924	Phrynosomatidae		frontal	1
41229-26925	Phrynosomatidae		frontal	1
41229-27008	Phrynosomatidae		frontal	1
41229-27033	Phrynosomatidae		frontal	1
41229-27034	Phrynosomatidae		frontal	1
41229-27035	Phrynosomatidae		frontal	1
41229-27087	Phrynosomatidae		frontal	1
41229-27107	Phrynosomatidae		frontal	1
41229-27108	Phrynosomatidae		frontal	1
41229-27109	Phrynosomatidae		frontal	1
41229-27173	Phrynosomatidae		frontal	1
41229-27198	Phrynosomatidae		frontal	1
41229-27202	Phrynosomatidae		frontal	1
41229-27219	Phrynosomatidae		frontal	1
41229-27230	Phrynosomatidae		frontal	1
41229-27231	Phrynosomatidae		frontal	1
41229-27236	Phrynosomatidae		frontal	1
41229-27237	Phrynosomatidae		frontal	1
41229-27258	Phrynosomatidae		frontal	1
41229-27262	Phrynosomatidae		frontal	1
41229-27263	Phrynosomatidae		frontal	1
41229-27271	Phrynosomatidae		frontal	1
41229-27280	Phrynosomatidae		frontal	1
41229-27286	Phrynosomatidae		frontal	1
41229-27287	Phrynosomatidae		frontal	1
41229-27298	Phrynosomatidae		frontal	1
41229-27299	Phrynosomatidae		frontal	1
41229-27314	Phrynosomatidae		frontal	1
41229-27336	Phrynosomatidae		frontal	1
41229-27343	Phrynosomatidae		frontal	1
41229-27359	Phrynosomatidae		frontal	1
41229-27394	Phrynosomatidae		frontal	1
41229-27395	Phrynosomatidae		frontal	1
41229-27396	Phrynosomatidae		frontal	1
41229-27465	Phrynosomatidae		frontal	1
41229-27559	Phrynosomatidae		frontal	1
41229-27622	Phrynosomatidae		frontal	1
41229-27632	Phrynosomatidae		frontal	1
41229-27652	Phrynosomatidae		frontal	1
41229-27656	Phrynosomatidae		frontal	1
41229-27683	Phrynosomatidae		frontal	1
41229-27721	Phrynosomatidae		frontal	1
41229-27722	Phrynosomatidae		frontal	1
41229-27749	Phrynosomatidae		frontal	1
41229-27761	Phrynosomatidae		frontal	1
41229-27799	Phrynosomatidae		frontal	1
41229-27800	Phrynosomatidae		frontal	1
41229-27828	Phrynosomatidae		frontal	1
41229-27829	Phrynosomatidae		frontal	1
41229-27886	Phrynosomatidae		frontal	1
41229-27887	Phrynosomatidae		frontal	1
41229-27888	Phrynosomatidae		frontal	1
41229-27889	Phrynosomatidae		frontal	1
41229-27890	Phrynosomatidae		frontal	1
41229-27891	Phrynosomatidae		frontal	1
41229-27892	Phrynosomatidae		frontal	1
41229-27893	Phrynosomatidae		frontal	1
41229-27894	Phrynosomatidae		frontal	1
41229-27895	Phrynosomatidae		frontal	1
41229-27896	Phrynosomatidae		frontal	1
41229-27897	Phrynosomatidae		frontal	1
41229-27898	Phrynosomatidae		frontal	1
41229-27899	Phrynosomatidae		frontal	1
41229-27900	Phrynosomatidae		frontal	1
41229-27901	Phrynosomatidae		frontal	1
41229-27902	Phrynosomatidae		frontal	1
41229-27903	Phrynosomatidae		frontal	1
41229-27904	Phrynosomatidae		frontal	1
41229-27905	Phrynosomatidae		frontal	1
41229-27906	Phrynosomatidae		frontal	1
41229-27907	Phrynosomatidae		frontal	1
41229-27908	Phrynosomatidae		frontal	1
41229-27909	Phrynosomatidae		frontal	1
41229-27910	Phrynosomatidae		frontal	1
41229-27965	Phrynosomatidae		frontal	1
41229-27984	Phrynosomatidae		frontal	1
41229-27999	Phrynosomatidae		frontal	1
41229-28005	Phrynosomatidae		frontal	1
41229-28031	Phrynosomatidae		frontal	1
41229-28032	Phrynosomatidae		frontal	1
41229-28080	Phrynosomatidae		frontal	1
41229-28081	Phrynosomatidae		frontal	1
41229-28097	Phrynosomatidae		frontal	1
41229-28138	Phrynosomatidae		frontal	1
41229-28167	Phrynosomatidae		frontal	1
41229-28168	Phrynosomatidae		frontal	1
41229-28255	Phrynosomatidae		frontal	1
41229-28256	Phrynosomatidae		frontal	1
41229-28257	Phrynosomatidae		frontal	1
41229-28258	Phrynosomatidae		frontal	1
41229-28259	Phrynosomatidae		frontal	1
41229-28260	Phrynosomatidae		frontal	1
41229-28379	Phrynosomatidae		frontal	1
41229-28380	Phrynosomatidae		frontal	1
41229-28409	Phrynosomatidae		frontal	1
41229-28428	Phrynosomatidae		frontal	1
41229-28482	Phrynosomatidae		frontal	1
41229-28496	Phrynosomatidae		frontal	1
41229-28537	Phrynosomatidae		frontal	1
41229-28542	Phrynosomatidae		frontal	1
41229-28543	Phrynosomatidae		frontal	1
41229-28565	Phrynosomatidae		frontal	1
41229-28566	Phrynosomatidae		frontal	1
41229-28576	Phrynosomatidae		frontal	1
41229-28591	Phrynosomatidae		frontal	1
41229-28592	Phrynosomatidae		frontal	1
41229-28614	Phrynosomatidae		frontal	1
41229-28615	Phrynosomatidae		frontal	1
41229-28656	Phrynosomatidae		frontal	1
41229-28660	Phrynosomatidae		frontal	1
41229-28687	Phrynosomatidae		frontal	1
41229-28708	Phrynosomatidae		frontal	1
41229-28715	Phrynosomatidae		frontal	1
41229-28721	Phrynosomatidae		frontal	1
41229-28738	Phrynosomatidae		frontal	2
41229-28739	Phrynosomatidae		frontal	2
41229-28801	Phrynosomatidae		frontal	1
41229-28802	Phrynosomatidae		frontal	1
41229-28803	Phrynosomatidae		frontal	1
41229-28804	Phrynosomatidae		frontal	1
41229-28805	Phrynosomatidae		frontal	1
41229-28806	Phrynosomatidae		frontal	1
41229-28807	Phrynosomatidae		frontal	1
41229-28808	Phrynosomatidae		frontal	1
41229-28809	Phrynosomatidae		frontal	1
41229-28810	Phrynosomatidae		frontal	1
41229-28811	Phrynosomatidae		frontal	1
41229-28812	Phrynosomatidae		frontal	1
41229-28933	Phrynosomatidae		frontal	1
41229-28934	Phrynosomatidae		frontal	1
41229-28935	Phrynosomatidae		frontal	1
41229-28936	Phrynosomatidae		frontal	1
41229-28937	Phrynosomatidae		frontal	1
41229-28938	Phrynosomatidae		frontal	1
41229-28939	Phrynosomatidae		frontal	1
41229-28940	Phrynosomatidae		frontal	1
41229-28941	Phrynosomatidae		frontal	1
41229-28942	Phrynosomatidae		frontal	1
41229-28943	Phrynosomatidae		frontal	1
41229-28944	Phrynosomatidae		frontal	1
41229-28945	Phrynosomatidae		frontal	1
41229-28946	Phrynosomatidae		frontal	1
41229-29065	Phrynosomatidae		frontal	1
41229-29066	Phrynosomatidae		frontal	1
41229-29067	Phrynosomatidae		frontal	1
41229-29068	Phrynosomatidae		frontal	1
41229-29069	Phrynosomatidae		frontal	1
41229-29070	Phrynosomatidae		frontal	1
41229-29071	Phrynosomatidae		frontal	1
41229-29172	Phrynosomatidae		frontal	6
41229-29173	Phrynosomatidae		frontal	2
41229-29174	Phrynosomatidae		frontal	3
41229-29268	Phrynosomatidae		frontal	1
41229-29269	Phrynosomatidae		frontal	1
41229-29270	Phrynosomatidae		frontal	1
41229-29290	Phrynosomatidae		frontal	1
41229-29291	Phrynosomatidae		frontal	1
41229-29292	Phrynosomatidae		frontal	1
41229-29293	Phrynosomatidae		frontal	1
41229-29294	Phrynosomatidae		frontal	1
41229-29295	Phrynosomatidae		frontal	1
41229-29296	Phrynosomatidae		frontal	1
41229-29297	Phrynosomatidae		frontal	1
41229-29298	Phrynosomatidae		frontal	1
41229-29299	Phrynosomatidae		frontal	1
41229-29300	Phrynosomatidae		frontal	1
41229-29301	Phrynosomatidae		frontal	1
41229-29302	Phrynosomatidae		frontal	1
41229-29326	Phrynosomatidae		frontal	1
41229-29347	Phrynosomatidae		frontal	1
41229-29355	Phrynosomatidae		frontal	1
41229-29356	Phrynosomatidae		frontal	1
41229-29357	Phrynosomatidae		frontal	1
41229-29358	Phrynosomatidae		frontal	1
41229-29359	Phrynosomatidae		frontal	1
41229-29360	Phrynosomatidae		frontal	1
41229-29361	Phrynosomatidae		frontal	1
41229-29362	Phrynosomatidae		frontal	1
41229-29363	Phrynosomatidae		frontal	1
41229-29364	Phrynosomatidae		frontal	1
41229-29365	Phrynosomatidae		frontal	1
41229-29366	Phrynosomatidae		frontal	1
41229-29378	Phrynosomatidae		frontal	1
41229-29379	Phrynosomatidae		frontal	1
41229-29380	Phrynosomatidae		frontal	1
41229-29391	Phrynosomatidae		frontal	1
41229-29392	Phrynosomatidae		frontal	1
41229-29407	Phrynosomatidae		frontal	1
41229-29408	Phrynosomatidae		frontal	1
41229-25603	Phrynosomatidae		jugal	1	1L
41229-25604	Phrynosomatidae		jugal	4	4R
41229-26028	Phrynosomatidae		jugal	2	2R
41229-26269	Phrynosomatidae		jugal	1	1R
41229-26768	Phrynosomatidae		jugal	1	1L
41229-27734	Phrynosomatidae		jugal	1	1L
41229-27814	Phrynosomatidae		jugal	1	1L
41229-27968	Phrynosomatidae		jugal	1	1R
41229-28069	Phrynosomatidae		jugal	1	1L
41229-28817	Phrynosomatidae		jugal	1	1L
41229-28818	Phrynosomatidae		jugal	1	1L
41229-28819	Phrynosomatidae		jugal	1	1L
41229-28820	Phrynosomatidae		jugal	1	1L
41229-28821	Phrynosomatidae		jugal	1	1R
41229-28822	Phrynosomatidae		jugal	1	1R
41229-28959	Phrynosomatidae		jugal	2	2R
41229-29019	Phrynosomatidae		jugal	1	1R
41229-29164	Phrynosomatidae		jugal	3	3R
41229-29165	Phrynosomatidae		jugal	1	1R
41229-26818	Phrynosomatidae		maxilla	1	1L
41229-26819	Phrynosomatidae		maxilla	1	1R
41229-27461	Phrynosomatidae		maxilla	1	1R
41229-25626	Phrynosomatidae		maxilla	1	1L
41229-25627	Phrynosomatidae		maxilla	1	1R
41229-25729	Phrynosomatidae		maxilla	1	1R
41229-25794	Phrynosomatidae		maxilla	1	1L
41229-25847	Phrynosomatidae		maxilla	1	1R
41229-25938	Phrynosomatidae		maxilla	1	1L
41229-26011	Phrynosomatidae		maxilla	1	1L
41229-26012	Phrynosomatidae		maxilla	1	1R
41229-26101	Phrynosomatidae		maxilla	1	1L
41229-26301	Phrynosomatidae		maxilla	1	1L
41229-26304	Phrynosomatidae		maxilla	1	1L
41229-26329	Phrynosomatidae		maxilla	1	1R
41229-26686	Phrynosomatidae		maxilla	1	1L
41229-26715	Phrynosomatidae		maxilla	1	1R
41229-26744	Phrynosomatidae		maxilla	1	1L
41229-26808	Phrynosomatidae		maxilla	1	1R
41229-26813	Phrynosomatidae		maxilla	1	1L
41229-26835	Phrynosomatidae		maxilla	1	1L
41229-26839	Phrynosomatidae		maxilla	1	1L
41229-26872	Phrynosomatidae		maxilla	1	1L
41229-26873	Phrynosomatidae		maxilla	1	1R
41229-26935	Phrynosomatidae		maxilla	1	1L
41229-26936	Phrynosomatidae		maxilla	1	1L
41229-26937	Phrynosomatidae		maxilla	1	1L
41229-26938	Phrynosomatidae		maxilla	1	1L
41229-26939	Phrynosomatidae		maxilla	1	1L
41229-26940	Phrynosomatidae		maxilla	1	1L
41229-26942	Phrynosomatidae		maxilla	1
41229-26943	Phrynosomatidae		maxilla	1
41229-26945	Phrynosomatidae		maxilla	1	1R
41229-26948	Phrynosomatidae		maxilla	1	1L
41229-26949	Phrynosomatidae		maxilla	1	1L
41229-26950	Phrynosomatidae		maxilla	1	1L
41229-26951	Phrynosomatidae		maxilla	1	1L
41229-26952	Phrynosomatidae		maxilla	1	1L
41229-26953	Phrynosomatidae		maxilla	1	1L
41229-26954	Phrynosomatidae		maxilla	1	1L
41229-26956	Phrynosomatidae		maxilla	1	1L
41229-26957	Phrynosomatidae		maxilla	1	1L
41229-26958	Phrynosomatidae		maxilla	1	1L
41229-26959	Phrynosomatidae		maxilla	1	1L
41229-26960	Phrynosomatidae		maxilla	1	1R
41229-26961	Phrynosomatidae		maxilla	1	1R
41229-26962	Phrynosomatidae		maxilla	1	1R
41229-26963	Phrynosomatidae		maxilla	1	1R
41229-26964	Phrynosomatidae		maxilla	1	1R
41229-26965	Phrynosomatidae		maxilla	1	1R
41229-26966	Phrynosomatidae		maxilla	1	1R
41229-27040	Phrynosomatidae		maxilla	1	1L
41229-27041	Phrynosomatidae		maxilla	1	1R
41229-27042	Phrynosomatidae		maxilla	1	1L
41229-27044	Phrynosomatidae		maxilla	1	1L
41229-27046	Phrynosomatidae		maxilla	1	1R
41229-27047	Phrynosomatidae		maxilla	1	1R
41229-27048	Phrynosomatidae		maxilla	1	1R
41229-27049	Phrynosomatidae		maxilla	1	1R
41229-27050	Phrynosomatidae		maxilla	1	1R
41229-27052	Phrynosomatidae		maxilla	1	1R
41229-27111	Phrynosomatidae		maxilla	1	1L
41229-27112	Phrynosomatidae		maxilla	1	1L
41229-27113	Phrynosomatidae		maxilla	1	1L
41229-27114	Phrynosomatidae		maxilla	1	1L
41229-27115	Phrynosomatidae		maxilla	1	1R
41229-27116	Phrynosomatidae		maxilla	1	1R
41229-27117	Phrynosomatidae		maxilla	1	1R
41229-27118	Phrynosomatidae		maxilla	1	1R
41229-27142	Phrynosomatidae		maxilla	1	1L
41229-27143	Phrynosomatidae		maxilla	1	1L
41229-27161	Phrynosomatidae		maxilla	1	1L
41229-27162	Phrynosomatidae		maxilla	1	1L
41229-27164	Phrynosomatidae		maxilla	1	1R
41229-27179	Phrynosomatidae		maxilla	1	1L
41229-27195	Phrynosomatidae		maxilla	1	1R
41229-27199	Phrynosomatidae		maxilla	1	1L
41229-27221	Phrynosomatidae		maxilla	1	1R
41229-27239	Phrynosomatidae		maxilla	1	1L
41229-27240	Phrynosomatidae		maxilla	1	1L
41229-27259	Phrynosomatidae		maxilla	1	1R
41229-27273	Phrynosomatidae		maxilla	1	1L
41229-27274	Phrynosomatidae		maxilla	1	1R
41229-27281	Phrynosomatidae		maxilla	1	1R
41229-27316	Phrynosomatidae		maxilla	1	1R
41229-27329	Phrynosomatidae		maxilla	1	1L
41229-27363	Phrynosomatidae		maxilla	1	1L
41229-27377	Phrynosomatidae		maxilla	1	1R
41229-27387	Phrynosomatidae		maxilla	1	1L
41229-27440	Phrynosomatidae		maxilla	1	1R
41229-27444	Phrynosomatidae		maxilla	1	1L
41229-27447	Phrynosomatidae		maxilla	1	1L
41229-27448	Phrynosomatidae		maxilla	1	1L
41229-27449	Phrynosomatidae		maxilla	1	1L
41229-27450	Phrynosomatidae		maxilla	1	1L
41229-27453	Phrynosomatidae		maxilla	1	1R
41229-27484	Phrynosomatidae		maxilla	1	1L
41229-27512	Phrynosomatidae		maxilla	1	1L
41229-27516	Phrynosomatidae		maxilla	1	1R
41229-27568	Phrynosomatidae		maxilla	1	1R
41229-27578	Phrynosomatidae		maxilla	1	1L
41229-27585	Phrynosomatidae		maxilla	1	1R
41229-27607	Phrynosomatidae		maxilla	1	1R
41229-27617	Phrynosomatidae		maxilla	1	1R
41229-27633	Phrynosomatidae		maxilla	1	1L
41229-27634	Phrynosomatidae		maxilla	1	1R
41229-27643	Phrynosomatidae		maxilla	1	1L
41229-27644	Phrynosomatidae		maxilla	1	1L
41229-27646	Phrynosomatidae		maxilla	1	1L
41229-27653	Phrynosomatidae		maxilla	1	1R
41229-27677	Phrynosomatidae		maxilla	1	1L
41229-27692	Phrynosomatidae		maxilla	1	1R
41229-27695	Phrynosomatidae		maxilla	1	1R
41229-27715	Phrynosomatidae		maxilla	1	1L
41229-27723	Phrynosomatidae		maxilla	1	1R
41229-27736	Phrynosomatidae		maxilla	1	1L
41229-27752	Phrynosomatidae		maxilla	1	1L
41229-27763	Phrynosomatidae		maxilla	1	1R
41229-27801	Phrynosomatidae		maxilla	1	1L
41229-27802	Phrynosomatidae		maxilla	1	1R
41229-27803	Phrynosomatidae		maxilla	1	1R
41229-27933	Phrynosomatidae		maxilla	1	1L
41229-27987	Phrynosomatidae		maxilla	1	1R
41229-27988	Phrynosomatidae		maxilla	1	1L
41229-28011	Phrynosomatidae		maxilla	1	1L
41229-28013	Phrynosomatidae		maxilla	1	1R
41229-28043	Phrynosomatidae		maxilla	1	1L
41229-28044	Phrynosomatidae		maxilla	1	1R
41229-28070	Phrynosomatidae		maxilla	1	1L
41229-28071	Phrynosomatidae		maxilla	1	1L
41229-28072	Phrynosomatidae		maxilla	1	1L
41229-28085	Phrynosomatidae		maxilla	1	1R
41229-28086	Phrynosomatidae		maxilla	1	1R
41229-28103	Phrynosomatidae		maxilla	1	1L
41229-28104	Phrynosomatidae		maxilla	1	1L
41229-28105	Phrynosomatidae		maxilla	1	1L
41229-28115	Phrynosomatidae		maxilla	1	1L
41229-28169	Phrynosomatidae		maxilla	1	1R
41229-28170	Phrynosomatidae		maxilla	1	1R
41229-28196	Phrynosomatidae		maxilla	1	1L
41229-28197	Phrynosomatidae		maxilla	1	1R
41229-28198	Phrynosomatidae		maxilla	1	1R
41229-28199	Phrynosomatidae		maxilla	1	1R
41229-28200	Phrynosomatidae		maxilla	1	1R
41229-28218	Phrynosomatidae		maxilla	1	1L
41229-28279	Phrynosomatidae		maxilla	1	1L
41229-28280	Phrynosomatidae		maxilla	1	1L
41229-28281	Phrynosomatidae		maxilla	1	1R
41229-28324	Phrynosomatidae		maxilla	1	1R
41229-28346	Phrynosomatidae		maxilla	1	1L
41229-28381	Phrynosomatidae		maxilla	1	1L
41229-28383	Phrynosomatidae		maxilla	1	1R
41229-28411	Phrynosomatidae		maxilla	1	1L
41229-28431	Phrynosomatidae		maxilla	1	1L
41229-28432	Phrynosomatidae		maxilla	1	1L
41229-28460	Phrynosomatidae		maxilla	1	1L
41229-28461	Phrynosomatidae		maxilla	1	1R
41229-28499	Phrynosomatidae		maxilla	1	1L
41229-28529	Phrynosomatidae		maxilla	1	1L
41229-28530	Phrynosomatidae		maxilla	1	1L
41229-28531	Phrynosomatidae		maxilla	1	1R
41229-28569	Phrynosomatidae		maxilla	1	1L
41229-28570	Phrynosomatidae		maxilla	1	1R
41229-28618	Phrynosomatidae		maxilla	1	1R
41229-28642	Phrynosomatidae		maxilla	1	1L
41229-28661	Phrynosomatidae		maxilla	1	1L
41229-28668	Phrynosomatidae		maxilla	1	1R
41229-28692	Phrynosomatidae		maxilla	1	1L
41229-28693	Phrynosomatidae		maxilla	1	1R
41229-28704	Phrynosomatidae		maxilla	1	1L
41229-28725	Phrynosomatidae		maxilla	1	1R
41229-28825	Phrynosomatidae		maxilla	1	1R
41229-28826	Phrynosomatidae		maxilla	1	1L
41229-28827	Phrynosomatidae		maxilla	1	1L
41229-28828	Phrynosomatidae		maxilla	1	1L
41229-28829	Phrynosomatidae		maxilla	1	1L
41229-28830	Phrynosomatidae		maxilla	1	1L
41229-28831	Phrynosomatidae		maxilla	1	1L
41229-28832	Phrynosomatidae		maxilla	1	1L
41229-28833	Phrynosomatidae		maxilla	1	1L
41229-28835	Phrynosomatidae		maxilla	1	1L
41229-28836	Phrynosomatidae		maxilla	1	1L
41229-28838	Phrynosomatidae		maxilla	1	1R
41229-28839	Phrynosomatidae		maxilla	1	1R
41229-28840	Phrynosomatidae		maxilla	1	1R
41229-28841	Phrynosomatidae		maxilla	1	1R
41229-28843	Phrynosomatidae		maxilla	1	1R
41229-28844	Phrynosomatidae		maxilla	1	1R
41229-28845	Phrynosomatidae		maxilla	1	1R
41229-28846	Phrynosomatidae		maxilla	1	1R
41229-28962	Phrynosomatidae		maxilla	1	1L
41229-28963	Phrynosomatidae		maxilla	1	1L
41229-28964	Phrynosomatidae		maxilla	1	1L
41229-28965	Phrynosomatidae		maxilla	1	1L
41229-28966	Phrynosomatidae		maxilla	1	1L
41229-28967	Phrynosomatidae		maxilla	1	1R
41229-28968	Phrynosomatidae		maxilla	1	1R
41229-28969	Phrynosomatidae		maxilla	1	1R
41229-28970	Phrynosomatidae		maxilla	1	1R
41229-28971	Phrynosomatidae		maxilla	1	1R
41229-28972	Phrynosomatidae		maxilla	1	1R
41229-29021	Phrynosomatidae		maxilla	1	1R
41229-29024	Phrynosomatidae		maxilla	1	1R
41229-29081	Phrynosomatidae		maxilla	1	1L
41229-29085	Phrynosomatidae		maxilla	1	1L
41229-29086	Phrynosomatidae		maxilla	1	1R
41229-29087	Phrynosomatidae		maxilla	1	1R
41229-29088	Phrynosomatidae		maxilla	1	1R
41229-29215	Phrynosomatidae		maxilla	1	1L
41229-29216	Phrynosomatidae		maxilla	1	1L
41229-29217	Phrynosomatidae		maxilla	1	1L
41229-29218	Phrynosomatidae		maxilla	1	1L
41229-29219	Phrynosomatidae		maxilla	1	1L
41229-29220	Phrynosomatidae		maxilla	1	1L
41229-29221	Phrynosomatidae		maxilla	1	1L
41229-29222	Phrynosomatidae		maxilla	1	1L
41229-29223	Phrynosomatidae		maxilla	1	1L
41229-29224	Phrynosomatidae		maxilla	1	1L
41229-29225	Phrynosomatidae		maxilla	1	1L
41229-29226	Phrynosomatidae		maxilla	1	1L
41229-29227	Phrynosomatidae		maxilla	1	1L
41229-29228	Phrynosomatidae		maxilla	1	1L
41229-29229	Phrynosomatidae		maxilla	1	1R
41229-29230	Phrynosomatidae		maxilla	1	1R
41229-29231	Phrynosomatidae		maxilla	1	1R
41229-29232	Phrynosomatidae		maxilla	1	1R
41229-29233	Phrynosomatidae		maxilla	1	1R
41229-29234	Phrynosomatidae		maxilla	1	1R
41229-29235	Phrynosomatidae		maxilla	1	1R
41229-29236	Phrynosomatidae		maxilla	1	1R
41229-29237	Phrynosomatidae		maxilla	1	1R
41229-29238	Phrynosomatidae		maxilla	1	1R
41229-29239	Phrynosomatidae		maxilla	1	1R
41229-29240	Phrynosomatidae		maxilla	1	1R
41229-29241	Phrynosomatidae		maxilla	1	1R
41229-29242	Phrynosomatidae		maxilla	1	1R
41229-29243	Phrynosomatidae		maxilla	1	1R
41229-29244	Phrynosomatidae		maxilla	1	1R
41229-29245	Phrynosomatidae		maxilla	1	1R
41229-29249	Phrynosomatidae		maxilla	1	1L
41229-29263	Phrynosomatidae		maxilla	1	1L
41229-29314	Phrynosomatidae		maxilla	1	1L
41229-29327	Phrynosomatidae		maxilla	1	1L
41229-29353	Phrynosomatidae		maxilla	1	1L
41229-29396	Phrynosomatidae		maxilla	1	1L
41229-29397	Phrynosomatidae		maxilla	1	1R
41229-29401	Phrynosomatidae		maxilla	1	1L
41229-29458	Phrynosomatidae		maxilla	1	1L
41229-27264	Phrynosomatidae		parietal	1
41229-27364	Phrynosomatidae		parietal	1
41229-27365	Phrynosomatidae		parietal	1
41229-27636	Phrynosomatidae		parietal	1
41229-27815	Phrynosomatidae		parietal	1
41229-25616	Phrynosomatidae		parietal	1
41229-25843	Phrynosomatidae		parietal	4	4L
41229-25844	Phrynosomatidae		parietal	1	1L
41229-25845	Phrynosomatidae		parietal	1
41229-25931	Phrynosomatidae		parietal	1
41229-26024	Phrynosomatidae		parietal	1	1L
41229-26100	Phrynosomatidae		parietal	1
41229-26185	Phrynosomatidae		parietal	1
41229-26264	Phrynosomatidae		parietal	2	1R
41229-26294	Phrynosomatidae		parietal	1	1R
41229-26369	Phrynosomatidae		parietal	1
41229-26533	Phrynosomatidae		parietal	1	1L
41229-26628	Phrynosomatidae		parietal	1	1R
41229-26713	Phrynosomatidae		parietal	1
41229-26840	Phrynosomatidae		parietal	1
41229-26969	Phrynosomatidae		parietal	1
41229-26970	Phrynosomatidae		parietal	1
41229-27055	Phrynosomatidae		parietal	1
41229-27120	Phrynosomatidae		parietal	1
41229-27121	Phrynosomatidae		parietal	1
41229-27171	Phrynosomatidae		parietal	1
41229-27283	Phrynosomatidae		parietal	1
41229-27338	Phrynosomatidae		parietal	1
41229-27378	Phrynosomatidae		parietal	1
41229-27462	Phrynosomatidae		parietal	1
41229-27518	Phrynosomatidae		parietal	1
41229-27557	Phrynosomatidae		parietal	1
41229-27609	Phrynosomatidae		parietal	1
41229-27754	Phrynosomatidae		parietal	1	1R
41229-27774	Phrynosomatidae		parietal	1
41229-27936	Phrynosomatidae		parietal	1
41229-27937	Phrynosomatidae		parietal	1
41229-27938	Phrynosomatidae		parietal	1
41229-27939	Phrynosomatidae		parietal	1
41229-27940	Phrynosomatidae		parietal	1
41229-27941	Phrynosomatidae		parietal	1
41229-28327	Phrynosomatidae		parietal	1
41229-28351	Phrynosomatidae		parietal	1
41229-28352	Phrynosomatidae		parietal	1
41229-28395	Phrynosomatidae		parietal	1
41229-28729	Phrynosomatidae		parietal	1
41229-28848	Phrynosomatidae		parietal	1
41229-28849	Phrynosomatidae		parietal	1
41229-28850	Phrynosomatidae		parietal	1
41229-28851	Phrynosomatidae		parietal	1
41229-28852	Phrynosomatidae		parietal	1
41229-28853	Phrynosomatidae		parietal	1
41229-28854	Phrynosomatidae		parietal	1
41229-28855	Phrynosomatidae		parietal	1
41229-28856	Phrynosomatidae		parietal	1
41229-28857	Phrynosomatidae		parietal	1
41229-28886	Phrynosomatidae		parietal	1
41229-28890	Phrynosomatidae		parietal	1
41229-28976	Phrynosomatidae		parietal	1
41229-28977	Phrynosomatidae		parietal	1
41229-29175	Phrynosomatidae		parietal	7
41229-29176	Phrynosomatidae		parietal	8
41229-29274	Phrynosomatidae		parietal	1	1R
41229-29276	Phrynosomatidae		parietal	1
41229-29343	Phrynosomatidae		parietal	1	1R
41229-29344	Phrynosomatidae		parietal	1	1R
41229-26976	Phrynosomatidae		prefrontal	1	1R
41229-27488	Phrynosomatidae		pterygoid	1	1L
41229-25601	Phrynosomatidae		pterygoid	1	1L
41229-26023	Phrynosomatidae		pterygoid	1	1L
41229-26539	Phrynosomatidae		pterygoid	1	1R
41229-26980	Phrynosomatidae		pterygoid	1	1L
41229-26981	Phrynosomatidae		pterygoid	1	1R
41229-27011	Phrynosomatidae		pterygoid	1	1L
41229-27093	Phrynosomatidae		pterygoid	1	1R
41229-27304	Phrynosomatidae		pterygoid	1	1R
41229-27684	Phrynosomatidae		pterygoid	1	1R
41229-28075	Phrynosomatidae		pterygoid	1	1L
41229-29163	Phrynosomatidae		pterygoid	1	1R
41229-26982	Phrynosomatidae		quadrate	1	1L
41229-26983	Phrynosomatidae		quadrate	1	1L
41229-26984	Phrynosomatidae		quadrate	1	1L
41229-27058	Phrynosomatidae		quadrate	1	1L
41229-27059	Phrynosomatidae		quadrate	1	1R
41229-27525	Phrynosomatidae		quadrate	1	1L
41229-26883	Phrynosomatidae		splenial	1
41229-25562	Pleurodonta		nasal	1
41229-26870	Scincidae	Scincella	frontal	1
41229-28053	Scincidae	Scincinae	compound bone	1	1R
41229-28060	Scincidae	Scincinae	compound bone	1	1R
41229-28649	Scincidae	Scincinae	compound bone	1	1L
41229-28360	Scincidae	Scincinae	compound bone	1	1R
41229-28062	Scincidae	Scincinae	coronoid	1	1R
41229-28334	Scincidae	Scincinae	coronoid	1	1R
41229-27353	Scincidae	Scincinae	dentary	1	1R
41229-27267	Scincidae	Scincinae	dentary	1	1L
41229-27430	Scincidae	Scincinae	dentary	1	1R
41229-27479	Scincidae	Scincinae	dentary	1	1L
41229-27497	Scincidae	Scincinae	dentary	1	1R
41229-27546	Scincidae	Scincinae	dentary	1	1L
41229-27631	Scincidae	Scincinae	dentary	1	1L
41229-27671	Scincidae	Scincinae	dentary	1	1R
41229-27824	Scincidae	Scincinae	dentary	1	1L
41229-27825	Scincidae	Scincinae	dentary	1	1R
41229-27977	Scincidae	Scincinae	dentary	1	1L
41229-27978	Scincidae	Scincinae	dentary	1	1R
41229-27979	Scincidae	Scincinae	dentary	1	1R
41229-28024	Scincidae	Scincinae	dentary	1	1R
41229-28028	Scincidae	Scincinae	dentary	1	1L
41229-28055	Scincidae	Scincinae	dentary	1	1R
41229-28096	Scincidae	Scincinae	dentary	1	1R
41229-28120	Scincidae	Scincinae	dentary	1	1L
41229-28121	Scincidae	Scincinae	dentary	1	1L
41229-28122	Scincidae	Scincinae	dentary	1	1L
41229-28123	Scincidae	Scincinae	dentary	1	1L
41229-28130	Scincidae	Scincinae	dentary	1	1R
41229-28131	Scincidae	Scincinae	dentary	1	1R
41229-28187	Scincidae	Scincinae	dentary	1	1L
41229-28239	Scincidae	Scincinae	dentary	1	1L
41229-28240	Scincidae	Scincinae	dentary	1	1L
41229-28241	Scincidae	Scincinae	dentary	1	1L
41229-28321	Scincidae	Scincinae	dentary	1	1R
41229-28368	Scincidae	Scincinae	dentary	1	1L
41229-28404	Scincidae	Scincinae	dentary	1	1L
41229-28556	Scincidae	Scincinae	dentary	1	1R
41229-28560	Scincidae	Scincinae	dentary	1	1L
41229-28562	Scincidae	Scincinae	dentary	1	1R
41229-28586	Scincidae	Scincinae	dentary	1	1R
41229-28611	Scincidae	Scincinae	dentary	1	1R
41229-28612	Scincidae	Scincinae	dentary	1	1R
41229-28613	Scincidae	Scincinae	dentary	1	1L
41229-28631	Scincidae	Scincinae	dentary	1	1L
41229-28632	Scincidae	Scincinae	dentary	1	1L
41229-28634	Scincidae	Scincinae	dentary	1	1R
41229-29048	Scincidae	Scincinae	dentary	1	1L
41229-29058	Scincidae	Scincinae	dentary	1	1R
41229-25625	Scincidae	Scincinae	dentary	1	1L
41229-25733	Scincidae	Scincinae	dentary	1	1R
41229-26861	Scincidae	Scincinae	dentary	1	1L
41229-27811	Scincidae	Scincinae	dentary	1	1L
41229-28340	Scincidae	Scincinae	dentary	1	1R
41229-28421	Scincidae	Scincinae	dentary	1	1L
41229-28422	Scincidae	Scincinae	dentary	1	1L
41229-28423	Scincidae	Scincinae	dentary	1	1L
41229-28424	Scincidae	Scincinae	dentary	1	1R
41229-28425	Scincidae	Scincinae	dentary	1	1R
41229-28451	Scincidae	Scincinae	dentary	1	1L
41229-28525	Scincidae	Scincinae	dentary	1	1L
41229-28540	Scincidae	Scincinae	dentary	1	1R
41229-29010	Scincidae	Scincinae	dentary	1	1L
41229-26008	Scincidae	Scincinae	frontal	1	1R
41229-25608	Scincidae	Scincinae	frontal	1	1R
41229-27385	Scincidae	Scincinae	frontal	1	1R
41229-27787	Scincidae	Scincinae	frontal	1	1R
41229-28929	Scincidae	Scincinae	frontal	1	1L
41229-29014	Scincidae	Scincinae	frontal	1	1L
41229-25842	Scincidae	Scincinae	frontal	1	1L
41229-29020	Scincidae	Scincinae	jugal	1	1R
41229-27750	Scincidae	Scincinae	jugal	1	1L
41229-27663	Scincidae	Scincinae	maxilla	1	1R
41229-26854	Scincidae	Scincinae	maxilla	1	1R
41229-27043	Scincidae	Scincinae	maxilla	1	1L
41229-27051	Scincidae	Scincinae	maxilla	1	1R
41229-27141	Scincidae	Scincinae	maxilla	1	1L
41229-27212	Scincidae	Scincinae	maxilla	1	1R
41229-27290	Scincidae	Scincinae	maxilla	1	1R
41229-27331	Scincidae	Scincinae	maxilla	1	1R
41229-27354	Scincidae	Scincinae	maxilla	1	1L
41229-27402	Scincidae	Scincinae	maxilla	1	1L
41229-27403	Scincidae	Scincinae	maxilla	1	1L
41229-27441	Scincidae	Scincinae	maxilla	1	1R
41229-27514	Scincidae	Scincinae	maxilla	1	1L
41229-27691	Scincidae	Scincinae	maxilla	1	1L
41229-27704	Scincidae	Scincinae	maxilla	1	1L
41229-27705	Scincidae	Scincinae	maxilla	1	1R
41229-27724	Scincidae	Scincinae	maxilla	1	1R
41229-27991	Scincidae	Scincinae	maxilla	1	1L
41229-27992	Scincidae	Scincinae	maxilla	1	1L
41229-27993	Scincidae	Scincinae	maxilla	1	1R
41229-28000	Scincidae	Scincinae	maxilla	1	1L
41229-28083	Scincidae	Scincinae	maxilla	1	1L
41229-28084	Scincidae	Scincinae	maxilla	1	1L
41229-28151	Scincidae	Scincinae	maxilla	1	1R
41229-28220	Scincidae	Scincinae	maxilla	1	1L
41229-28221	Scincidae	Scincinae	maxilla	1	1R
41229-28222	Scincidae	Scincinae	maxilla	1	1R
41229-28223	Scincidae	Scincinae	maxilla	1	1R
41229-28224	Scincidae	Scincinae	maxilla	1	1R
41229-28282	Scincidae	Scincinae	maxilla	1	1L
41229-28283	Scincidae	Scincinae	maxilla	1	1R
41229-28284	Scincidae	Scincinae	maxilla	1	1R
41229-28285	Scincidae	Scincinae	maxilla	1	1R
41229-28347	Scincidae	Scincinae	maxilla	1	1L
41229-28348	Scincidae	Scincinae	maxilla	1	1L
41229-28349	Scincidae	Scincinae	maxilla	1	1L
41229-28394	Scincidae	Scincinae	maxilla	1	1R
41229-28434	Scincidae	Scincinae	maxilla	1	1L
41229-28475	Scincidae	Scincinae	maxilla	1	1L
41229-28501	Scincidae	Scincinae	maxilla	1	1L
41229-28503	Scincidae	Scincinae	maxilla	1	1R
41229-28577	Scincidae	Scincinae	maxilla	1	1R
41229-28641	Scincidae	Scincinae	maxilla	1	1L
41229-28680	Scincidae	Scincinae	maxilla	1	1L
41229-28722	Scincidae	Scincinae	maxilla	1
41229-25732	Scincidae	Scincinae	maxilla	1	1R
41229-25943	Scincidae	Scincinae	maxilla	1	1R
41229-25944	Scincidae	Scincinae	maxilla	1	1R
41229-27804	Scincidae	Scincinae	maxilla	1	1R
41229-28202	Scincidae	Scincinae	maxilla	1	1L
41229-28204	Scincidae	Scincinae	maxilla	1	1R
41229-28594	Scincidae	Scincinae	maxilla	1	1R
41229-29022	Scincidae	Scincinae	maxilla	1	1L
41229-27317	Scincidae	Scincinae	parietal	1
41229-25619	Scincidae	Scincinae	parietal	1
41229-28619	Scincidae	Scincinae	parietal	1
41229-28709	Scincidae	Scincinae	parietal	1
41229-27716	Scincidae	Scincinae	prefrontal	1	1L
41229-29162	Scincidae	Scincinae	prefrontal	1	1R
41229-27181	Scincidae	Scincinae	pterygoid	1	1L
41229-28300	Scincidae	Scincinae	pterygoid	1	1R
41229-28682	Scincidae	Scincinae	pterygoid	1	1R
41229-28867	Scincidae	Scincinae	quadrate	1
41229-25904	Scincidae	Scincinae	quadrate	1	1L
41229-26992	Scincidae		compound bone	1	1L
41229-26998	Scincidae		compound bone	1	1R
41229-27339	Teiidae	Teiinae	compound bone	1	1R
41229-27699	Teiidae	Teiinae	coronoid	1	1L
41229-27079	Teiidae	Teiinae	coronoid	1	1R
41229-27358	Teiidae	Teiinae Morphotype B	dentary	1	1R
41229-27389	Teiidae	Teiinae Morphotype A	dentary	1	1R
41229-28245	Teiidae	Teiinae Morphotype B	dentary	1	1R
41229-26778	Teiidae	Teiinae	dentary	1	1L
41229-26823	Teiidae	Teiinae	dentary	1	1L
41229-26918	Teiidae	Teiinae	dentary	1	1R
41229-27269	Teiidae	Teiinae	dentary	1	1R
41229-27324	Teiidae	Teiinae	dentary	1	1R
41229-27422	Teiidae	Teiinae	dentary	1	1L
41229-27427	Teiidae	Teiinae	dentary	1	1R
41229-27478	Teiidae	Teiinae	dentary	1	1R
41229-27498	Teiidae	Teiinae	dentary	1	1L
41229-27499	Teiidae	Teiinae	dentary	1	1L
41229-27500	Teiidae	Teiinae	dentary	1	1R
41229-27501	Teiidae	Teiinae	dentary	1	1R
41229-27502	Teiidae	Teiinae	dentary	1	1R
41229-27545	Teiidae	Teiinae	dentary	1	1L
41229-27592	Teiidae	Teiinae	dentary	1	1L
41229-27670	Teiidae	Teiinae	dentary	1	1R
41229-27688	Teiidae	Teiinae	dentary	1	1L
41229-27733	Teiidae	Teiinae	dentary	1	1L
41229-28029	Teiidae	Teiinae	dentary	1	1L
41229-28186	Teiidae	Teiinae	dentary	1	1L
41229-28246	Teiidae	Teiinae	dentary	1	1L
41229-28247	Teiidae	Teiinae	dentary	1	1L
41229-28248	Teiidae	Teiinae	dentary	1	1R
41229-28320	Teiidae	Teiinae	dentary	1	1R
41229-28374	Teiidae	Teiinae	dentary	1	1L
41229-28403	Teiidae	Teiinae	dentary	1	1L
41229-27360	Teiidae	Teiinae	frontal	1
41229-27397	Teiidae	Teiinae	frontal	1
41229-26790	Teiidae	Teiinae	frontal	1
41229-26926	Teiidae	Teiinae	frontal	1
41229-26927	Teiidae	Teiinae	frontal	1
41229-27218	Teiidae	Teiinae	frontal	1
41229-27235	Teiidae	Teiinae	frontal	1
41229-27270	Teiidae	Teiinae	frontal	1
41229-27272	Teiidae	Teiinae	frontal	1
41229-27642	Teiidae	Teiinae	frontal	1
41229-27689	Teiidae	Teiinae	frontal	1
41229-28033	Teiidae	Teiinae	frontal	1
41229-28098	Teiidae	Teiinae	frontal	1
41229-28211	Teiidae	Teiinae	frontal	1
41229-28261	Teiidae	Teiinae	frontal	1
41229-28456	Teiidae	Teiinae	frontal	1
41229-27345	Teiidae	Teiinae	maxilla	1	1L
41229-26847	Teiidae	Teiinae	maxilla	1	1L
41229-26946	Teiidae	Teiinae	maxilla	1	1L
41229-26947	Teiidae	Teiinae	maxilla	1	1R
41229-27091	Teiidae	Teiinae	maxilla	1	1L
41229-27330	Teiidae	Teiinae	maxilla	1	1R
41229-27355	Teiidae	Teiinae	maxilla	1	1R
41229-27376	Teiidae	Teiinae	maxilla	1	1R
41229-27404	Teiidae	Teiinae	maxilla	1	1L
41229-27466	Teiidae	Teiinae	maxilla	1	1L
41229-27467	Teiidae	Teiinae	maxilla	1	1R
41229-27471	Teiidae	Teiinae	maxilla	1	1L
41229-27510	Teiidae	Teiinae	maxilla	1	1R
41229-27511	Teiidae	Teiinae	maxilla	1	1R
41229-27645	Teiidae	Teiinae	maxilla	1	1R
41229-27678	Teiidae	Teiinae	maxilla	1	1L
41229-27690	Teiidae	Teiinae	maxilla	1	1L
41229-27696	Teiidae	Teiinae	maxilla	1	1R
41229-27703	Teiidae	Teiinae	maxilla	1	1R
41229-27990	Teiidae	Teiinae	maxilla	1	1L
41229-28006	Teiidae	Teiinae	maxilla	1	1L
41229-28148	Teiidae	Teiinae	maxilla	1	1L
41229-28150	Teiidae	Teiinae	maxilla	1	1R
41229-28219	Teiidae	Teiinae	maxilla	1	1R
41229-28286	Teiidae	Teiinae	maxilla	1	1R
41229-28287	Teiidae	Teiinae	maxilla	1	1R
41229-28325	Teiidae	Teiinae	maxilla	1	1R
41229-28382	Teiidae	Teiinae	maxilla	1	1L
41229-28433	Teiidae	Teiinae	maxilla	1	1R
41229-27148	Teiidae	Teiinae	parietal	1
41229-27053	Teiidae	Teiinae	parietal	1
41229-27054	Teiidae	Teiinae	parietal	1
41229-27302	Teiidae	Teiinae	parietal	1
41229-27610	Teiidae	Teiinae	parietal	1
41229-28463	Teiidae	Teiinae	parietal	1
41229-27534	Teiidae	Teiinae	postorbitofrontal	1	1L
41229-27252	Teiidae	Teiinae	prefrontal	1	1L
41229-27215	Teiidae	Teiinae	prefrontal	1	1L
41229-27319	Teiidae	Teiinae	prefrontal	1	1L
41229-27560	Teiidae	Teiinae	prefrontal	1	1R
41229-27594	Teiidae	Teiinae	premaxilla	1
41229-27524	Teiidae	Teiinae	pterygoid	1	1L
41229-26979	Teiidae	Teiinae	pterygoid	1	1L
